# Supplementary material for: Altered secretion patterns and cell wall organization caused by loss of PodB function in the filamentous fungus Aspergillus nidulans
Source: Sci Rep. 2018 Jul 30;8:11433. doi: 10.1038/s41598-018-29615-z (PMC6065416; doi:10.1038/s41598-018-29615-z)
Supplement: Supplementary file 2 — Supplementary table S5 [file 41598_2018_29615_MOESM2_ESM.xlsx]

## Sheet: Sheet1
Biological replicate 1											Biological replicate 2
Accession	Description	Gene ID	P28/A28 (126) / (128)	A42/A28 (131) / (128)	P42/A28 (127) / (128)	A28 (128) Abundance	A42 (131), Sample, SEC2, MS3 TMT, 3 hr	P28 (126) Abundance	P42 (127) Abundance		P28/A28 (130) / (128)	A42/A28 (129) / (128)	P42/A28 (131) / (128)	A28 (128) Abundance	A42 (129), Sample, SEC2, MS3 TMT, 3 hr	P28 (130) Abundance	P42 (131) Abundance
Q5AZF0	EF2_NEUCR Elongation factor 2 (EF-2) (Colonial temperature-sensitive 3) OS=Emericella nidulans (strain FGSC A4 / ATCC 38163 / CBS 112.46 / NRRL 194 / M139) GN=AN6330.2 PE=4 SV=1	AN6330	2.8589	6.7779	5.65934	995.4	7495.9	2474.1	5314		1.52559	1.0276	1.92022	1560.4	2291.2	2404.8	4472
C8V8J7	Cobalamin-independent methionine synthase (EC 2.1.1.14) [Source:UniProtKB/TrEMBLAcc:Q9P444] OS=Emericella nidulans (strain FGSC A4 / ATCC 38163 / CBS 112.46 / NRRL 194 / M139) GN=ANIA_04443 PE=3 SV=1	AN4443	1.46855	3.5217	3.33794	2510.6	9824	3207	7904.8		1.06623	1.0038	1.4606	3789.4	5433.9	4080.2	8259.3
Q5B6C4	M protein repeat protein (AFU_orthologue AFUA_6G08660) OS=Emericella nidulans (strain FGSC A4 / ATCC 38163 / CBS 112.46 / NRRL 194 / M139) GN=AN3906.2 PE=4 SV=1	AN3906	1.77905	14.6133	18.1122	448	7274	692.9	7654.9		1.61964	4.7719	17.1956	436.2	2973.4	713.7	11194.9
Q5B0C0	Heat shock 70 kDa protein OS=Emericella nidulans (strain FGSC A4 / ATCC 38163 / CBS 112.46 / NRRL 194 / M139) GN=AN6010 PE=1 SV=1	AN6010	1.4858	4.1679	6.77552	1319.2	6108.7	1704	8431.8		1.26324	1.9782	4.25651	577.2	1631.1	736.5	3667.2
Q5AWR8	Uncharacterized protein OS=Emericella nidulans (strain FGSC A4 / ATCC 38163 / CBS 112.46 / NRRL 194 / M139) GN=AN7262.2 PE=4 SV=1	AN7262	4.9611	32.9067	15.3223	148.2	5418.6	639.3	2142.3		3.6531	5.4985	13.2834	164.5	1292.2	607	3261.4
Q5ATW1	HS90_PODAN HEAT SHOCK PROTEIN 90 HOMOLOG (SUPPRESSOR OF VEGETATIVE INCOMPATIBILITY MOD-E) OS=Emericella nidulans (strain FGSC A4 / ATCC 38163 / CBS 112.46 / NRRL 194 / M139) GN=AN8269.2 PE=3 SV=1	AN8269	3.2131	13.8195	21.9749	812.3	12472.6	2269.8	16839.9		1.76319	2.6831	8.72474	1118	4284.9	1990.6	14558.2
Q5BCU2	Uncharacterized protein OS=Emericella nidulans (strain FGSC A4 / ATCC 38163 / CBS 112.46 / NRRL 194 / M139) GN=AN1638.2 PE=4 SV=1	AN1638	0.79695	2.0106	5.21626	2370.3	5294.1	1642.8	11663.8		0.95139	0.9786	4.9647	2226.7	3113.5	2140.3	16500.6
Q5B8S1	Uncharacterized protein OS=Emericella nidulans (strain FGSC A4 / ATCC 38163 / CBS 112.46 / NRRL 194 / M139) GN=AN3059.2 PE=3 SV=1	AN3059	0.72105	1.5588	4.5898	3569.5	6183.5	2237.4	15454.3		0.85833	0.8519	2.08772	4366.9	5315.7	3784.3	13609
C8VN64	ATP synthase subunit beta OS=Emericella nidulans (strain FGSC A4 / ATCC 38163 / CBS 112.46 / NRRL 194 / M139) GN=ANIA_02315 PE=3 SV=1	AN2315	2.6312	4.9437	11.8317	1351.5	7423.6	3092.6	15085.3		1.12464	1.2117	4.17276	2799.6	4846.6	3181.4	17434.6
Q5B2V1	Heat shock 70 kDa protein OS=Emericella nidulans (strain FGSC A4 / ATCC 38163 / CBS 112.46 / NRRL 194 / M139) GN=hsp70 PE=1 SV=1	AN5129	2.47365	11.5596	13.5818	1626.4	20889.9	3498.2	20839.4		1.37313	2.4731	6.10772	2275.4	8040	3156.8	20742.9
P18819	NADP-specific glutamate dehydrogenase OS=Emericella nidulans (strain FGSC A4 / ATCC 38163 / CBS 112.46 / NRRL 194 / M139) GN=gdhA PE=3 SV=2	AN4376	0.6785	1.3518	4.61206	5523	8296.6	3259.8	24031.5		0.87912	0.7091	3.28434	4695.7	4756.2	4169.3	23020.3
C8VRQ4	Transketolase OS=Emericella nidulans (strain FGSC A4 / ATCC 38163 / CBS 112.46 / NRRL 194 / M139) GN=ANIA_00688 PE=3 SV=1	AN0688	1.23395	1.5381	1.72144	3507.2	5992.1	3761.9	5695.9		0.90783	0.3143	0.49915	4750.5	2130.8	4355.6	3540.2
Q5AVM3	1,3-beta-glucanosyltransferase OS=Emericella nidulans (strain FGSC A4 / ATCC 38163 / CBS 112.46 / NRRL 194 / M139) GN=AN7657.2 PE=3 SV=1	AN7657	0.8303	2.8503	2.8991	2122	6720	1532.3	5803.1		1.14048	1.0717	2.99691	1602.6	2453	1845.8	7168.2
Q5B041	Heat shock protein 60 OS=Emericella nidulans (strain FGSC A4 / ATCC 38163 / CBS 112.46 / NRRL 194 / M139) GN=hsp60 PE=1 SV=1	AN6089	1.63415	7.1586	11.0176	757.6	6025.6	1076.8	7874.8		0.98703	2.3667	5.75061	895.2	3026.4	892.3	7683.9
Q5ARF6	Heat shock protein (Sti1), putative (AFU_orthologue AFUA_7G01860) OS=Emericella nidulans (strain FGSC A4 / ATCC 38163 / CBS 112.46 / NRRL 194 / M139) GN=AN9124.2 PE=4 SV=1	AN9124	1.92395	20.6406	20.0796	365.9	8391.6	612.2	6931.1		1.51074	6.6682	17.2659	311.5	2967.4	475.5	8027.5
G5EB11	Uncharacterized protein OS=Emericella nidulans (strain FGSC A4 / ATCC 38163 / CBS 112.46 / NRRL 194 / M139) GN=AN8953.2 PE=3 SV=1	AN8953	0.72565	0.2844	0.08056	13192.7	4164.4	8322.3	997.2		1.29789	0.1568	0.11859	10559.3	2363.8	13842.9	1871.3
Q9P931	Phosphoglucomutase OS=Emericella nidulans (strain FGSC A4 / ATCC 38163 / CBS 112.46 / NRRL 194 / M139) GN=pgmB PE=3 SV=2	AN2867	1.2075	1.6929	5.58408	892.1	1678	936.4	4699.9		0.95337	0.5026	3.20595	1493.4	1072.7	1438.8	7146.3
Q5B093	Glucose-6-phosphate isomerase OS=Emericella nidulans (strain FGSC A4 / ATCC 38163 / CBS 112.46 / NRRL 194 / M139) GN=AN6037.2 PE=3 SV=1	AN6037	0.92115	2.5119	5.64238	4785.6	13355.4	3834.2	25474.6		0.81774	1.0668	2.32959	6089.2	9280.3	5028.2	21169.4
C8V1N7	Elongation factor 3 (Eurofung) OS=Emericella nidulans (strain FGSC A4 / ATCC 38163 / CBS 112.46 / NRRL 194 / M139) GN=ANIA_06700 PE=3 SV=1		2.4196	4.9779	3.81388	1134.4	6274.8	2386.7	4081.1		1.47411	1.0507	1.51152	1286.2	1930.9	1915.4	2901.8
Q5AVF0	Probable Xaa-Pro aminopeptidase P OS=Emericella nidulans (strain FGSC A4 / ATCC 38163 / CBS 112.46 / NRRL 194 / M139) GN=ampp PE=3 SV=2	AN11005	0.53245	1.2816	4.47744	1266.2	1803.4	586.4	5348.1		0.88308	0.9947	4.62166	912.7	1296.6	814.2	6295.4
Q5B9A5	Uncharacterized protein OS=Emericella nidulans (strain FGSC A4 / ATCC 38163 / CBS 112.46 / NRRL 194 / M139) GN=AN2875.2 PE=4 SV=1	AN2875	0.86595	0.5805	1.12996	4867.8	3140.3	3664.9	5188.7		0.89793	0.1995	0.6231	8180.6	2327.8	7416.3	7607.1
Q5BBL8	GR78_NEUCR 78 kDa GLUCOSE-REGULATED PROTEIN HOMOLOG (GRP 78) (IMMUNOGLOBULIN HEAVY CHAIN BINDING PROTEIN HOMOLOG) (BIP) OS=Emericella nidulans (strain FGSC A4 / ATCC 38163 / CBS 112.46 / NRRL 194 / M139) GN=AN2062.2 PE=3 SV=1	AN2062	2.0677	4.5675	22.1826	531.2	2695.9	955.2	11116.4		1.49391	1.7437	13.8536	545.5	1359	823.2	11279.2
C8VG90	Aconitate hydratase, mitochondrial OS=Emericella nidulans (strain FGSC A4 / ATCC 38163 / CBS 112.46 / NRRL 194 / M139) GN=acoA PE=2 SV=1	AN5525	1.24545	1.3176	1.43418	2369.3	3469.4	2566.5	3205.8		1.0197	0.3668	0.71556	2251.1	1180.3	2317.9	2403.1
Q5AW94	Protein disulfide-isomerase OS=Emericella nidulans (strain FGSC A4 / ATCC 38163 / CBS 112.46 / NRRL 194 / M139) GN=AN7436.2 PE=3 SV=1	AN7436	2.5668	3.483	10.4293	496.6	1921.8	1108.2	4886.2		2.02653	1.0409	8.27182	645.2	959.4	1320.8	7965.6
P20445	Glyceraldehyde-3-phosphate dehydrogenase OS=Emericella nidulans (strain FGSC A4 / ATCC 38163 / CBS 112.46 / NRRL 194 / M139) GN=gpdA PE=1 SV=2	AN8041	2.1045	3.0294	4.76046	1614.3	5433.9	2954	7250		1.01871	0.4641	1.54368	1512.8	1002.6	1557.3	3485.5
P41764	Glucose-6-phosphate 1-dehydrogenase OS=Emericella nidulans (strain FGSC A4 / ATCC 38163 / CBS 112.46 / NRRL 194 / M139) GN=gsdA PE=3 SV=2	AN2981	1.15115	2.2581	3.8478	1836.6	4607.9	1837.8	6666.2		0.60192	0.4802	1.65021	1560.5	1070.7	948.7	3843.8
Q5B8L8	Uncharacterized protein OS=Emericella nidulans (strain FGSC A4 / ATCC 38163 / CBS 112.46 / NRRL 194 / M139) GN=AN3112.2 PE=4 SV=1	AN3112	1.00165	2.0583	9.44248	1450.5	3316.6	1263.7	12920.4		1.03257	0.7763	8.2678	1129.4	1252.4	1178	13936.7
O00098	Citrate synthase, mitochondrial OS=Emericella nidulans (strain FGSC A4 / ATCC 38163 / CBS 112.46 / NRRL 194 / M139) GN=citA PE=2 SV=3	AN8275	1.3363	1.3986	1.71826	2517.6	3913	2925.8	4080.7		0.67815	0.2415	0.56146	3100.6	1068.5	2124.4	2597.3
C8V3Z4	Aminopeptidase, putative (AFU_orthologue AFUA_5G04330) OS=Emericella nidulans (strain FGSC A4 / ATCC 38163 / CBS 112.46 / NRRL 194 / M139) GN=ANIA_04282 PE=4 SV=1		0.67965	0.6894	0.47382	3761.6	2880.6	2223.1	1682.9		0.73161	0.2002	0.38793	3131.4	897.1	2314.1	1813.6
Q5B5S8	Probable beta-glucosidase A OS=Emericella nidulans (strain FGSC A4 / ATCC 38163 / CBS 112.46 / NRRL 194 / M139) GN=bglA PE=3 SV=2	AN4102	0.52325	0.4149	0.39644	2851.1	1313.5	1297.6	1067.6		1.76616	0.5404	0.70551	1130.7	872.4	2017.6	1190.9
Q5B706	Hypothetical PH domain protein (Eurofung) OS=Emericella nidulans (strain FGSC A4 / ATCC 38163 / CBS 112.46 / NRRL 194 / M139) GN=AN3674.2 PE=4 SV=1	AN3674	2.80485	8.7804	33.832	231	2253.7	563.3	7372.9		1.47906	2.2897	17.9171	317.5	1038.7	474.3	8490.5
Q5B4R8	Pyruvate carboxylase OS=Emericella nidulans (strain FGSC A4 / ATCC 38163 / CBS 112.46 / NRRL 194 / M139) GN=AN4462.2 PE=4 SV=1	AN4462	1.0902	1.0692	2.8037	3268.7	3884.7	3098.1	8645.1		0.78804	0.4214	0.98557	3819.8	2298.1	3042.1	5617.3
C8V621	6-phosphogluconate dehydrogenase, decarboxylating OS=Emericella nidulans (strain FGSC A4 / ATCC 38163 / CBS 112.46 / NRRL 194 / M139) GN=ANIA_03954 PE=3 SV=1	AN3954	1.6284	1.1781	2.09774	3208.4	4199.1	4543.1	6348.3		0.85734	0.2597	0.4422	3556.5	1320.8	3080.8	2346.8
Q5B912	Inorganic pyrophosphatase OS=Emericella nidulans (strain FGSC A4 / ATCC 38163 / CBS 112.46 / NRRL 194 / M139) GN=ipp1 PE=1 SV=2	AN2968	0.828	1.449	2.58534	2184.5	3517.7	1572.9	5327.1		0.89991	0.8344	2.10447	2203.3	2627	2002.4	6920.7
P11977	Phosphoglycerate kinase OS=Emericella nidulans (strain FGSC A4 / ATCC 38163 / CBS 112.46 / NRRL 194 / M139) GN=pgkA PE=3 SV=2	AN1246	3.2936	3.1509	4.34918	886.9	3104.9	2539.8	3639.1		1.2078	0.5607	1.13565	1239	992.3	1511.6	2100.1
Q5B135	Enolase OS=Emericella nidulans (strain FGSC A4 / ATCC 38163 / CBS 112.46 / NRRL 194 / M139) GN=enoA PE=1 SV=1	AN5746	2.07345	2.9421	4.12976	1870.2	6113.3	3371.4	7286.7		0.98604	0.6447	1.51621	3464.2	3189.5	3450.7	7840
C8V1V3	Malate dehydrogenase OS=Emericella nidulans (strain FGSC A4 / ATCC 38163 / CBS 112.46 / NRRL 194 / M139) GN=ANIA_06717 PE=3 SV=1	AN6717	1.85725	3.3606	4.91522	1077.6	4024.1	1740.6	4996.4		0.87714	0.8302	1.98119	1851.1	2195.5	1641	5474.6
Q5BET9	Alpha-1,4-glucosidase (Eurofung) OS=Emericella nidulans (strain FGSC A4 / ATCC 38163 / CBS 112.46 / NRRL 194 / M139) GN=AN0941.2 PE=3 SV=1	AN0941	0.85675	0.0837	0.0583	4719.8	440.8	3517.6	260.6		1.69884	0.0784	0.16616	3692.3	413.6	6334.4	916.5
C8VMQ7	ATP synthase subunit alpha OS=Emericella nidulans (strain FGSC A4 / ATCC 38163 / CBS 112.46 / NRRL 194 / M139) GN=ANIA_01523 PE=3 SV=1	AN1523	1.4582	4.1337	4.83254	1591.3	7309.5	2017.7	7254.3		1.29492	1.6436	2.77045	1585.5	3723.4	2074.2	6556.1
C8VT88	Alcohol dehydrogenase, zinc-containing, putative (AFU_orthologue AFUA_1G04620) OS=Emericella nidulans (strain FGSC A4 / ATCC 38163 / CBS 112.46 / NRRL 194 / M139) GN=ANIA_00443 PE=3 SV=1	AN0443	0.90505	3.5055	7.62246	1107.8	4314.5	871.4	7966.3		1.14444	2.2078	6.43267	1182	3727.9	1366.9	11347.9
Q5B4M9	1433_TRIHA 14-3-3 PROTEIN HOMOLOG (TH1433) OS=Emericella nidulans (strain FGSC A4 / ATCC 38163 / CBS 112.46 / NRRL 194 / M139) GN=AN4501.2 PE=3 SV=1	AN4501	1.9527	4.7439	4.4202	1110.7	5854.7	1886.2	4631.4		1.31769	0.9156	2.0971	1328.7	1738.4	1768.5	4158.6
Q5AWY7	D-xylose reductases (Eurofung) OS=Emericella nidulans (strain FGSC A4 / ATCC 38163 / CBS 112.46 / NRRL 194 / M139) GN=AN7193.2 PE=4 SV=1	AN7193	1.2259	6.0975	6.93346	901.9	6110.6	961.5	5899.5		1.13157	2.4997	5.89667	786.7	2809.2	899.4	6924
Q5BBT7	Aspartate aminotransferase OS=Emericella nidulans (strain FGSC A4 / ATCC 38163 / CBS 112.46 / NRRL 194 / M139) GN=AN1993.2 PE=3 SV=1	AN1993	0.8372	2.2032	4.0439	1528.2	3741.2	1112.9	5830.1		0.66924	0.5082	1.47333	2490.8	1808.2	1682.9	5477.1
Q5AWS6	Cell division control protein 48 OS=Emericella nidulans (strain FGSC A4 / ATCC 38163 / CBS 112.46 / NRRL 194 / M139) GN=cdc48 PE=1 SV=2	AN7254	1.94005	5.1201	10.5194	560.9	3191.1	946.2	5566.6		1.13256	1.7514	5.74927	520.8	1303.3	596	4469.1
Q03134	Formate dehydrogenase OS=Emericella nidulans (strain FGSC A4 / ATCC 38163 / CBS 112.46 / NRRL 194 / M139) GN=aciA PE=2 SV=3	AN6525	0.9752	1.1709	3.31038	1086.4	1413.4	921.5	3393.1		1.03752	1.0892	2.0569	1385.1	2155.4	1452.2	4251.7
Q5BGU0	Transaldolase OS=Emericella nidulans (strain FGSC A4 / ATCC 38163 / CBS 112.46 / NRRL 194 / M139) GN=AN0240.2 PE=4 SV=1	AN0240	1.7066	5.0985	4.35766	590.1	3342.8	875.5	2425.8		1.32561	1.2481	1.78823	1777	3168.2	2379.5	4742.4
C8V4B4	Elongation factor 1-alpha OS=Emericella nidulans (strain FGSC A4 / ATCC 38163 / CBS 112.46 / NRRL 194 / M139) GN=ANIA_04218 PE=3 SV=1	AN4218	2.46675	4.3515	9.35344	1845.2	8922	3958.2	16281.4		1.25532	0.8141	1.91486	4027.2	4683.1	5105.4	11509.5
P11803	Ornithine carbamoyltransferase, mitochondrial OS=Emericella nidulans (strain FGSC A4 / ATCC 38163 / CBS 112.46 / NRRL 194 / M139) GN=argB PE=2 SV=1		0.82225	2.2185	8.56904	941.6	2321.2	673.4	7611.6		0.6732	0.8596	5.77205	985.6	1209.9	669.8	8491
G5EB28	GBLP_NEUCR Guanine nucleotide-binding protein beta subunit-like protein (Cross-pathway control WD-repeat protein cpc-2) OS=Emericella nidulans (strain FGSC A4 / ATCC 38163 / CBS 112.46 / NRRL 194 / M139) GN=AN4163.2 PE=4 SV=1	AN4163	1.4352	2.9151	3.08778	1102.9	3572.3	1376.2	3212.9		0.84546	0.6951	1.23615	1520	1509.7	1297.9	2804.1
Q5AVH0	HAD-superfamily hydrolase (Eurofung) OS=Emericella nidulans (strain FGSC A4 / ATCC 38163 / CBS 112.46 / NRRL 194 / M139) GN=AN7710.2 PE=4 SV=1	AN7710	0.9338	3.4569	5.6763	929.4	3570.1	754.3	4976.7		1.18602	2.2827	3.93826	850.6	2774.1	1019.3	4999.7
G5EAZ3	Endochitinase B OS=Emericella nidulans (strain FGSC A4 / ATCC 38163 / CBS 112.46 / NRRL 194 / M139) GN=chiB PE=1 SV=1	AN4871	1.0695	2.7549	8.30404	315.8	966.7	293.7	2473.9		0.8613	0.5859	6.46885	293	245.2	254.9	2828.8
Q5B630	Polyadenylate-binding protein, cytoplasmic and nuclear OS=Emericella nidulans (strain FGSC A4 / ATCC 38163 / CBS 112.46 / NRRL 194 / M139) GN=pab1 PE=2 SV=2	AN4000	2.5024	11.9637	7.28326	471.2	6263.7	1025.3	3237.6		1.45233	2.5585	5.49065	478.2	1747.9	701.5	3918.9
Q5AYR7	Elongation factor 1-gamma, putative (Eurofung) OS=Emericella nidulans (strain FGSC A4 / ATCC 38163 / CBS 112.46 / NRRL 194 / M139) GN=AN6563.2 PE=4 SV=1	AN6563	2.5024	2.4687	6.40876	858.1	2353.4	1866.9	5188		1.32858	0.5124	1.69912	1933.7	1415.8	2595.3	4903.8
C8VK50	UDP-glucose pyrophosphorylase (EC 2.7.7.9) [Source:UniProtKB/TrEMBLAcc:Q5I6D1] OS=Emericella nidulans (strain FGSC A4 / ATCC 38163 / CBS 112.46 / NRRL 194 / M139) GN=ANIA_09148 PE=4 SV=1	AN9148	1.34435	2.7126	4.5421	1289.5	3886.4	1508	5525.5		0.84348	0.4291	1.56981	1493.1	915.8	1271.4	3498.1
Q5BAA4	Ketol-acid reductoisomerase, mitochondrial OS=Emericella nidulans (strain FGSC A4 / ATCC 38163 / CBS 112.46 / NRRL 194 / M139) GN=AN2526.2 PE=3 SV=1	AN2526	1.7365	1.8909	6.19676	1484.6	3119	2242.4	8678.4		0.9207	0.4669	2.02474	2140.3	1427.6	1991.2	6467
C8VUN9	Hypothetical glutathione reductase (Eurofung) OS=Emericella nidulans (strain FGSC A4 / ATCC 38163 / CBS 112.46 / NRRL 194 / M139) GN=ANIA_00932 PE=3 SV=1	AN0932	0.6233	1.2078	3.17576	1541.7	2069.2	835.3	4618.2		0.96525	0.7651	3.36407	1527.9	1669.9	1489.8	7671.4
Q5AY23	Uncharacterized protein OS=Emericella nidulans (strain FGSC A4 / ATCC 38163 / CBS 112.46 / NRRL 194 / M139) GN=AN6807.2 PE=4 SV=1	AN6807	2.33565	6.0705	0.68158	478.1	3224.6	970.8	307.3		1.7721	2.3373	0.49781	627.2	2094.1	1122.6	466.2
C8V971	Dipeptidyl peptidase, putative (AFU_orthologue AFUA_4G06140) OS=Emericella nidulans (strain FGSC A4 / ATCC 38163 / CBS 112.46 / NRRL 194 / M139) GN=ANIA_10540 PE=4 SV=1	AN10540	0.4324	0.2079	0.51728	1761.8	406.6	663.1	860.5		0.7524	0.2009	0.43617	1351.5	388.1	1026.9	880.3
Q5BE68	Eukaryotic translation elongation factor 1 subunit Eef1-beta, putative (AFU_orthologue AFUA_1G11190) OS=Emericella nidulans (strain FGSC A4 / ATCC 38163 / CBS 112.46 / NRRL 194 / M139) GN=AN1162.2 PE=3 SV=1	AN1162	4.9588	6.0606	25.9732	274.1	1845.7	1181.8	6716.4		1.64736	0.9891	11.9119	506	714.8	842.2	8996.4
C8VLW2	Heat shock protein 70 [Source:UniProtKB/TrEMBLAcc:O42808] OS=Emericella nidulans (strain FGSC A4 / ATCC 38163 / CBS 112.46 / NRRL 194 / M139) GN=ANIA_10202 PE=3 SV=1		2.34485	4.7376	9.31528	344.2	1812	701.9	3024.9		1.10286	0.9009	3.61733	484.4	623.6	539.6	2615.3
G5EB57	Uncharacterized protein OS=Emericella nidulans (strain FGSC A4 / ATCC 38163 / CBS 112.46 / NRRL 194 / M139) GN=AN5563.2 PE=4 SV=1	AN5563	1.3041	2.5551	5.34664	913.1	2592.4	1035.5	4606		0.82863	0.8022	2.88033	1024.5	1173.7	857.6	4404.4
P08157	Aldehyde dehydrogenase OS=Emericella nidulans (strain FGSC A4 / ATCC 38163 / CBS 112.46 / NRRL 194 / M139) GN=aldA PE=3 SV=2	AN0554	1.5387	4.7034	7.06808	651.2	3403	871.2	4341.9		1.47213	1.9439	3.35536	487	1352.3	724	2439
P60204	Calmodulin OS=Emericella nidulans (strain FGSC A4 / ATCC 38163 / CBS 112.46 / NRRL 194 / M139) GN=camA PE=3 SV=2	AN2047	3.03255	12.4956	34.8698	274.8	3815.2	724.7	9039.9		1.69884	2.464	17.6103	489.5	1722.9	840	12866
Q5AYU5	Uncharacterized protein OS=Emericella nidulans (strain FGSC A4 / ATCC 38163 / CBS 112.46 / NRRL 194 / M139) GN=AN6535.2 PE=4 SV=1	AN6535	1.87335	4.8474	0.64342	1920.8	10345.9	3128.2	1166.2		1.49787	1.2229	1.00433	1366.3	2386.3	2066.7	2048.5
Q5AW19	1,3-beta-glucanosyltransferase OS=Emericella nidulans (strain FGSC A4 / ATCC 38163 / CBS 112.46 / NRRL 194 / M139) GN=AN7511.2 PE=3 SV=1	AN7511	0.9223	1.1025	5.60528	220.1	269.7	176.5	1163.8		1.34838	0.4263	4.76705	202.1	123.1	275.2	1437.9
Q5BAP3	Uncharacterized protein OS=Emericella nidulans (strain FGSC A4 / ATCC 38163 / CBS 112.46 / NRRL 194 / M139) GN=AN2387.2 PE=4 SV=1	AN2387	0.72335	1.4382	0.6201	921.2	1472.3	579.3	538.8		1.5444	1.4182	0.92326	1136.5	2302.3	1772.8	1565.7
P80581	Hexokinase OS=Emericella nidulans (strain FGSC A4 / ATCC 38163 / CBS 112.46 / NRRL 194 / M139) GN=hxkA PE=1 SV=2	AN7459	1.0925	2.1708	4.18276	787.3	1899.2	747.8	3106.3		0.85239	1.1977	1.99057	756.4	1294.2	651.4	2247.6
C8VG03	Co-chaperone (Eurofung) OS=Emericella nidulans (strain FGSC A4 / ATCC 38163 / CBS 112.46 / NRRL 194 / M139) GN=ANIA_05602 PE=4 SV=1		1.9849	9.7515	13.9231	153.8	1666.4	265.5	2020.1		1.49985	4.0047	11.1233	111	635	168.2	1842.8
Q5BBI8	Putative prolyl aminopeptidase (EC 3.4.11.5) [Source:UniProtKB/TrEMBLAcc:Q96VT1] OS=Emericella nidulans (strain FGSC A4 / ATCC 38163 / CBS 112.46 / NRRL 194 / M139) GN=AN2092.2 PE=4 SV=1	AN2092	0.7061	1.8945	6.37378	385	810.6	236.4	2315.1		0.76626	0.8519	5.83235	343.9	418.5	266.3	2993.5
P04828	Triosephosphate isomerase OS=Emericella nidulans (strain FGSC A4 / ATCC 38163 / CBS 112.46 / NRRL 194 / M139) GN=tpiA PE=3 SV=1	AN6900	1.13505	2.1123	2.2578	659.9	1548.7	651.5	1405.9		0.81378	0.3157	0.88306	1030.4	464.4	847.3	1358.3
Q5AYD3	SUN domain protein (Eurofung) OS=Emericella nidulans (strain FGSC A4 / ATCC 38163 / CBS 112.46 / NRRL 194 / M139) GN=AN6697.2 PE=4 SV=1	AN6697	2.74965	8.1369	0.86178	313.1	2830.8	748.7	254.7		2.40174	1.4847	0.35778	978.6	2075.6	2373.8	522.7
Q5B4R3	Peptidyl-prolyl cis-trans isomerase B OS=Emericella nidulans (strain FGSC A4 / ATCC 38163 / CBS 112.46 / NRRL 194 / M139) GN=cpr2 PE=3 SV=1	AN4467	3.1717	8.0289	13.1027	425.9	3799.5	1174.6	5264.4		1.6632	2.2057	7.86446	715.1	2253	1201.4	8393.5
Q5ASX5	Peptidyl-prolyl cis-trans isomerase OS=Emericella nidulans (strain FGSC A4 / ATCC 38163 / CBS 112.46 / NRRL 194 / M139) GN=AN8605.2 PE=3 SV=1	AN8605	3.09235	7.0479	15.0308	409.3	3205.4	1100.7	5803.8		1.26225	1.2082	5.80622	873.7	1507.6	1114.3	7571.4
Q5AU12	Thioredoxin reductase, putative (AFU_orthologue AFUA_5G03540) OS=Emericella nidulans (strain FGSC A4 / ATCC 38163 / CBS 112.46 / NRRL 194 / M139) GN=AN8218.2 PE=4 SV=1	AN8218	0.7659	0.5202	0.21094	4991.2	2884.7	3321.9	995.1		1.67904	0.4207	0.27336	2600.7	1562.8	4411.6	1062.2
Q5AYK9	Uncharacterized protein OS=Emericella nidulans (strain FGSC A4 / ATCC 38163 / CBS 112.46 / NRRL 194 / M139) GN=AN6621.2 PE=4 SV=1	AN6621	0.6808	1.1034	0.69748	2958	3625.2	1751.7	1947.7		1.61568	1.1046	0.90986	1665.3	2628	2717	2261.1
G5EAX7	Uncharacterized protein OS=Emericella nidulans (strain FGSC A4 / ATCC 38163 / CBS 112.46 / NRRL 194 / M139) GN=AN9094.2 PE=4 SV=1	AN9094	0.93955	0.8055	2.3055	1528.3	1367.9	1249.2	3323.6		0.91278	0.8869	2.03479	655.3	830.3	603.9	1990.4
Q5BDW7	Adenosylhomocysteinase OS=Emericella nidulans (strain FGSC A4 / ATCC 38163 / CBS 112.46 / NRRL 194 / M139) GN=AN1263.2 PE=3 SV=1	AN1263	1.3248	3.4929	2.87896	960	3725.7	1105.7	2607.5		1.20582	0.8442	1.25692	758.6	914.6	924.3	1423.4
C8V4D7	Calnexin, putative (Eurofung) OS=Emericella nidulans (strain FGSC A4 / ATCC 38163 / CBS 112.46 / NRRL 194 / M139) GN=ANIA_03592 PE=3 SV=1	AN3592	1.9251	6.8184	13.6422	597.6	4527.2	1000.1	7691.3		1.72953	1.2243	10.7213	311.5	544.9	544.1	4984.5
Q5B0F5	Mannitol-1-phosphate 5-dehydrogenase OS=Emericella nidulans (strain FGSC A4 / ATCC 38163 / CBS 112.46 / NRRL 194 / M139) GN=mpdA PE=3 SV=1	AN5975	1.2673	4.8492	4.48274	1085.4	5847.8	1196.5	4589.8		1.00089	1.3832	2.06427	1614.4	3189.4	1631.9	4973.8
C8VG95	Cytosolic large ribosomal subunit protein L7A (AFU_orthologue AFUA_6G12990) OS=Emericella nidulans (strain FGSC A4 / ATCC 38163 / CBS 112.46 / NRRL 194 / M139) GN=ANIA_05520 PE=4 SV=1	AN5520	2.60015	2.8359	5.9996	644.9	2031.9	1457.9	3650.4		1.09989	0.7091	2.63377	872.8	884.3	969.5	3431.4
C8VRK6	Pyruvate dehydrogenase E1 component, beta subunit (Eurofung) OS=Emericella nidulans (strain FGSC A4 / ATCC 38163 / CBS 112.46 / NRRL 194 / M139) GN=ANIA_09403 PE=4 SV=1	AN9403	0.49335	0.3843	0.65508	2166.2	925.2	930	1338.2		0.6633	0.1232	0.42076	1592.8	279.7	1066.5	1000.6
C8VIR5	Serine hydroxymethyltransferase OS=Emericella nidulans (strain FGSC A4 / ATCC 38163 / CBS 112.46 / NRRL 194 / M139) GN=ANIA_03058 PE=3 SV=1	AN3058	1.6399	1.5102	1.99704	933.7	1566.5	1331.8	1759.3		1.00485	0.3234	0.55208	871	402.4	884.5	717.6
C8V4N8	Lactoylglutathione lyase OS=Emericella nidulans (strain FGSC A4 / ATCC 38163 / CBS 112.46 / NRRL 194 / M139) GN=ANIA_04174 PE=3 SV=1		0.9246	3.4524	5.74732	654.2	2509.3	526.1	3546.9		0.94743	1.7794	8.25641	356.7	906.8	341.5	4395.5
C8V0H6	Malate dehydrogenase, NAD-dependent (AFU_orthologue AFUA_6G05210) OS=Emericella nidulans (strain FGSC A4 / ATCC 38163 / CBS 112.46 / NRRL 194 / M139) GN=ANIA_06499 PE=3 SV=1	AN6499	1.68705	3.8826	5.49398	518.1	2235.2	760.1	2685.1		1.24641	2.0251	3.20662	538.3	1557.1	677.7	2576.3
Q5B0M3	Uncharacterized protein OS=Emericella nidulans (strain FGSC A4 / ATCC 38163 / CBS 112.46 / NRRL 194 / M139) GN=AN5907.2 PE=4 SV=1	AN5907	4.4942	25.3386	26.5201	164.1	4620	641.3	4105.6		1.68894	2.6068	11.191	425.3	1583.7	725.7	7103.6
Q5B194	Tropomyosin TpmA (Eurofung) OS=Emericella nidulans (strain FGSC A4 / ATCC 38163 / CBS 112.46 / NRRL 194 / M139) GN=AN5686.2 PE=4 SV=1	AN5686	4.117	28.8072	41.0898	105.3	3370.4	377	4081.9		1.74636	4.5164	24.7545	118.1	762	208.3	4363.4
Q00177	Endo-1,4-beta-xylanase C OS=Emericella nidulans (strain FGSC A4 / ATCC 38163 / CBS 112.46 / NRRL 194 / M139) GN=xlnC PE=1 SV=1		0.6164	1.341	2.34896	178.1	265.4	95.5	394.7		0.68508	1.5806	1.6415	335.4	757.2	232.1	821.8
Q5BAJ4	ACL1_NEUCR Probable ATP-citrate synthase subunit 1 (ATP-citrate (Pro-S-)-lyase 1) (Citrate cleavage enzyme subunit 1) OS=Emericella nidulans (strain FGSC A4 / ATCC 38163 / CBS 112.46 / NRRL 194 / M139) GN=AN2436.2 PE=4 SV=1	AN2436	1.978	2.0808	5.34982	799.7	1849.1	1375.7	4036.4		0.98307	0.7952	2.05221	975.4	1107.7	968.7	2988.1
Q5B4E7	Peptidyl-prolyl cis-trans isomerase D OS=Emericella nidulans (strain FGSC A4 / ATCC 38163 / CBS 112.46 / NRRL 194 / M139) GN=cpr6 PE=3 SV=1	AN4583	1.66865	11.9583	29.0525	422.8	5617.8	613.3	11588		1.11969	4.1055	17.2672	417.8	2450.5	472.4	10767.6
Q5B9P6	60S acidic ribosomal protein P0 OS=Emericella nidulans (strain FGSC A4 / ATCC 38163 / CBS 112.46 / NRRL 194 / M139) GN=AN2734.2 PE=3 SV=1	AN2734	2.94055	5.4459	11.2742	433.4	2622.5	1108.2	4609.6		1.386	1.1207	3.92687	583.1	933.8	816.5	3417.4
Q5B3T7	Aspartate-semialdehyde dehydrogenase (Eurofung) OS=Emericella nidulans (strain FGSC A4 / ATCC 38163 / CBS 112.46 / NRRL 194 / M139) GN=AN4793.2 PE=3 SV=1	AN4793	1.035	2.9952	4.68944	850.5	2830.3	765.8	3762.2		0.76527	0.7259	1.71788	1219	1263.6	942.6	3125.3
Q5AU54	60S ribosomal protein L4, putative (AFU_orthologue AFUA_5G03020) OS=Emericella nidulans (strain FGSC A4 / ATCC 38163 / CBS 112.46 / NRRL 194 / M139) GN=AN8176.2 PE=4 SV=1	AN8176	2.65995	1.5921	10.7039	338.6	599	783.3	3419.1		1.05039	0.3297	3.30645	671.9	316.8	713.1	3316.1
C8V9R9	Uncharacterized protein OS=Emericella nidulans (strain FGSC A4 / ATCC 38163 / CBS 112.46 / NRRL 194 / M139) GN=ANIA_11121 PE=4 SV=1	AN11121	1.3685	1.449	4.36402	320.1	515.5	380.9	1317.7		1.75824	0.4263	2.25656	389.2	237.2	691.2	1310.8
C8VT39	Putative beta-transglucosylase. Family GH17. A fumigatus Bgt1-like (Eurofung) OS=Emericella nidulans (strain FGSC A4 / ATCC 38163 / CBS 112.46 / NRRL 194 / M139) GN=ANIA_10150 PE=3 SV=1	AN10150	1.3685	1.2789	0.159	2173.2	3088.5	2586.7	325.1		1.63152	0.2436	0.13132	1418.1	493.2	2337.6	278.2
C8VPL4	Amine oxidase OS=Emericella nidulans (strain FGSC A4 / ATCC 38163 / CBS 112.46 / NRRL 194 / M139) GN=ANIA_02532 PE=3 SV=1	AN2532	0.6417	1.9314	8.03268	173.7	372.7	97	1316.3		1.03851	1.708	5.88997	292.2	713	306.6	2568.7
Q5BGU9	Uncharacterized protein OS=Emericella nidulans (strain FGSC A4 / ATCC 38163 / CBS 112.46 / NRRL 194 / M139) GN=ivoB PE=4 SV=1	AN0231	0.8142	1.1691	0.08586	2979.7	3871.5	2110.8	240.5		1.85031	1.092	0.12194	2924.4	4561.8	5466.4	532.6
Q12555	Sulfate adenylyltransferase OS=Emericella nidulans (strain FGSC A4 / ATCC 38163 / CBS 112.46 / NRRL 194 / M139) GN=met3 PE=3 SV=1	AN4769	1.73075	2.7756	5.72188	447.3	1379.5	673	2414.7		1.1484	1.1473	2.74901	543.2	890.5	630.3	2228.7
Q5AQQ0	Uncharacterized protein OS=Emericella nidulans (strain FGSC A4 / ATCC 38163 / CBS 112.46 / NRRL 194 / M139) GN=AN9380.2 PE=1 SV=1	AN9380	0.63135	1.3293	0.17596	3859.8	5699.6	2120	639.3		1.30581	1.568	0.38994	1930.1	4323.5	2545.1	1123.5
P20359	Actin, gamma OS=Emericella nidulans (strain FGSC A4 / ATCC 38163 / CBS 112.46 / NRRL 194 / M139) GN=acnA PE=3 SV=2	AN6542	2.415	5.535	8.639	238.5	1467.6	501	1944.4		1.76319	1.2908	3.51951	234.7	432.9	418	1232.8
Q5B383	Putative phosphatidylinositol transporter (Eurofung) OS=Emericella nidulans (strain FGSC A4 / ATCC 38163 / CBS 112.46 / NRRL 194 / M139) GN=AN4997.2 PE=4 SV=1	AN4997	3.0291	9.3726	7.26312	342.8	3570	903.1	2348.8		1.27512	2.4598	4.31748	305.8	1074.6	393.8	1970.6
C8V7A0	Uncharacterized protein OS=Emericella nidulans (strain FGSC A4 / ATCC 38163 / CBS 112.46 / NRRL 194 / M139) GN=ANIA_03748 PE=3 SV=1	AN3748	1.2719	1.8495	10.9922	339.7	698.1	375.8	3522.8		0.8811	0.8218	4.53121	495.8	582	441.3	3353
C8VFJ6	14-3-3 protein (Eurofung) OS=Emericella nidulans (strain FGSC A4 / ATCC 38163 / CBS 112.46 / NRRL 194 / M139) GN=ANIA_05744 PE=4 SV=1	AN5744	2.3046	5.0076	4.53786	510.6	2840.9	1023.1	2186		1.45332	1.449	2.51116	391.8	810.9	575.3	1468.5
Q5B4F5	Uncharacterized protein OS=Emericella nidulans (strain FGSC A4 / ATCC 38163 / CBS 112.46 / NRRL 194 / M139) GN=AN4575.2 PE=4 SV=1	AN4575	1.8515	1.6902	0.11024	4362.8	8194.5	7022.4	452.3		1.48005	0.6083	0.17889	5344.1	4644.6	7989.4	1426.4
Q5B8U9	Threonine synthase (Eurofung) OS=Emericella nidulans (strain FGSC A4 / ATCC 38163 / CBS 112.46 / NRRL 194 / M139) GN=AN3031.2 PE=4 SV=1	AN3031	0.84985	1.0773	2.20692	543.3	650.6	401.5	1131.1		0.71082	0.5348	1.31856	523.5	399.7	375.8	1030.4
C8VJ04	4-nitrophenylphosphatase OS=Emericella nidulans (strain FGSC A4 / ATCC 38163 / CBS 112.46 / NRRL 194 / M139) GN=ANIA_02970 PE=4 SV=1	AN2970	0.84295	1.9386	5.11132	468	1008.2	343	2256.8		0.93951	1.4847	4.2813	277.4	588.3	263.3	1772.7
Q5B5U3	Uncharacterized protein OS=Emericella nidulans (strain FGSC A4 / ATCC 38163 / CBS 112.46 / NRRL 194 / M139) GN=AN4087.2 PE=3 SV=1	AN4087	3.0498	4.0581	4.9608	401.7	1811.1	1065.3	1879.9		1.14345	0.9044	1.77818	864.9	1117.7	998.6	2295.8
Q5AXQ9	Hsp90 binding co-chaperone (Sba1), putative (AFU_orthologue AFUA_5G13920) OS=Emericella nidulans (strain FGSC A4 / ATCC 38163 / CBS 112.46 / NRRL 194 / M139) GN=AN6921.2 PE=4 SV=1	AN6921	2.08265	4.9527	38.5003	221.1	1216.8	400.5	8030.5		1.81368	1.4546	15.14	413.2	858.7	756.8	9337.2
C8V7I0	Vacuolar aspartyl aminopeptidase Lap4, putative (AFU_orthologue AFUA_5G03990) OS=Emericella nidulans (strain FGSC A4 / ATCC 38163 / CBS 112.46 / NRRL 194 / M139) GN=ANIA_11070 PE=3 SV=1	AN11070	0.805	1.6101	9.58134	418.5	748.5	293.1	3782.8		0.95436	1.3069	9.4604	337.3	629.8	325.2	4762.8
Q5BAJ5	Citrate lyase subunit (Eurofung) OS=Emericella nidulans (strain FGSC A4 / ATCC 38163 / CBS 112.46 / NRRL 194 / M139) GN=AN2435.2 PE=4 SV=1	AN2435	2.36555	3.2562	4.91416	977.9	3538	2011.9	4533.8		0.92466	0.4515	1.48338	1231.4	794	1149.9	2726.7
Q5BE08	S-adenosylmethionine synthase OS=Emericella nidulans (strain FGSC A4 / ATCC 38163 / CBS 112.46 / NRRL 194 / M139) GN=AN1222.2 PE=3 SV=1	AN1222	1.51915	2.6028	3.50012	775.9	2243.9	1024.6	2562.4		1.48599	0.8435	1.61671	777.1	936.6	1166.4	1875.1
G5EAU1	SPEE_NEUCR Spermidine synthase (Putrescine aminopropyltransferase) (SPDSY) OS=Emericella nidulans (strain FGSC A4 / ATCC 38163 / CBS 112.46 / NRRL 194 / M139) GN=AN0687.2 PE=3 SV=1	AN0687	1.0189	3.2049	5.5756	888.6	3164	787.1	4673.7		1.06722	1.974	3.75267	781.3	2203.1	842.2	4375.7
Q5B0C6	Actin cytoskeleton protein (VIP1), putative (AFU_orthologue AFUA_2G10030) OS=Emericella nidulans (strain FGSC A4 / ATCC 38163 / CBS 112.46 / NRRL 194 / M139) GN=AN6004.2 PE=4 SV=1	AN6004	2.27585	9.7047	20.635	148	1595.9	292.9	2881.1		1.62558	3.5336	19.7503	130.3	657.8	214	3841
C8VMS9	Carboxypeptidase OS=Emericella nidulans (strain FGSC A4 / ATCC 38163 / CBS 112.46 / NRRL 194 / M139) GN=ANIA_02237 PE=3 SV=1	AN2237	0.5198	0.9963	0.42082	1443.7	1597.6	652.7	572.9		1.48401	1.1767	0.75174	733.9	1233.5	1100.2	823.7
Q9P8I0	Delta-1-pyrroline-5-carboxylate dehydrogenase, mitochondrial OS=Emericella nidulans (strain FGSC A4 / ATCC 38163 / CBS 112.46 / NRRL 194 / M139) GN=prnC PE=3 SV=2	AN1733	1.0419	5.2956	8.2203	142.7	839.7	129.3	1106.7		0.80586	2.8945	2.78787	187.5	775.4	152.6	780.2
Q5BA48	Uncharacterized protein OS=Emericella nidulans (strain FGSC A4 / ATCC 38163 / CBS 112.46 / NRRL 194 / M139) GN=AN2582.2 PE=4 SV=1	AN2582	2.4679	1.98	1.30804	154.6	340.1	331.7	190.8		1.55034	1.1872	0.80132	236.8	401.7	370.9	283.3
Q5BFN9	Translationally-controlled tumor protein homolog OS=Emericella nidulans (strain FGSC A4 / ATCC 38163 / CBS 112.46 / NRRL 194 / M139) GN=AN0641 PE=1 SV=1	AN0641	2.13325	2.4714	2.3479	508.3	1395.6	942.8	1125.8		1.22265	0.2114	1.08339	597.9	180.4	738.6	967
Q5BH96	Ran-specific GTPase-activating protein 1, putative (AFU_orthologue AFUA_5G12180) OS=Emericella nidulans (strain FGSC A4 / ATCC 38163 / CBS 112.46 / NRRL 194 / M139) GN=AN0084.2 PE=4 SV=1	AN0084	6.0812	77.0949	36.6643	51.1	4377.3	270.2	1767.5		2.02752	6.7865	19.1506	82.5	799.8	169	2358.1
P22360	Pyruvate kinase OS=Emericella nidulans (strain FGSC A4 / ATCC 38163 / CBS 112.46 / NRRL 194 / M139) GN=pkiA PE=3 SV=2	AN5210	1.5249	3.4587	3.7259	719.9	2766.4	954.5	2530.8		1.21473	0.8477	1.93697	561.9	680.3	689.7	1624.3
Q5ASN8	Putative peroxiredoxin pmp20 OS=Emericella nidulans (strain FGSC A4 / ATCC 38163 / CBS 112.46 / NRRL 194 / M139) GN=AN8692 PE=1 SV=1	AN8692	3.0429	8.5392	10.5279	671.7	6372.8	1777	6671.6		1.35333	1.5365	5.03036	807.5	1772.6	1103.6	6063.1
Q5ATD5	Peptide hydrolase OS=Emericella nidulans (strain FGSC A4 / ATCC 38163 / CBS 112.46 / NRRL 194 / M139) GN=AN8445.2 PE=3 SV=1	AN8445	1.48695	2.6388	0.49396	1243.3	3645.9	1607.1	579.3		2.15919	1.0535	0.48441	570.7	858.7	1244.9	412.8
Q92413	Ornithine aminotransferase OS=Emericella nidulans (strain FGSC A4 / ATCC 38163 / CBS 112.46 / NRRL 194 / M139) GN=otaA PE=3 SV=2	AN1810	0.73945	1.035	2.16452	968.7	1114.4	622.5	1978.2		0.83259	0.6545	1.21404	366.8	342.8	308.6	664.5
Q5B2R8	Pyruvate dehydrogenase E1 component subunit alpha OS=Emericella nidulans (strain FGSC A4 / ATCC 38163 / CBS 112.46 / NRRL 194 / M139) GN=AN5162.2 PE=4 SV=1	AN5162	0.55775	0.2565	0.56392	2489.7	710	1208.7	1323.6		0.78408	0.1631	0.44019	2548.1	592.8	2017.4	1673.4
Q5BEI3	Heat shock protein (Eurofung) OS=Emericella nidulans (strain FGSC A4 / ATCC 38163 / CBS 112.46 / NRRL 194 / M139) GN=AN1047.2 PE=3 SV=1	AN1047	2.11715	6.6294	8.3952	688	5067.6	1266.3	5449		1.49094	3.4118	4.78313	673.1	3281	1013.7	4805.2
Q5BAR4	Serine protease similarity, trypsin family (Eurofung) OS=Emericella nidulans (strain FGSC A4 / ATCC 38163 / CBS 112.46 / NRRL 194 / M139) GN=AN2366.2 PE=3 SV=1	AN2366	0.38525	0.1467	0.04558	3173.3	515.7	1061.5	135.9		1.22661	0.2562	0.14874	2236.6	819.7	2771.4	497.3
Q5B4X8	Outer mitochondrial membrane protein porin (AFU_orthologue AFUA_4G06910) OS=Emericella nidulans (strain FGSC A4 / ATCC 38163 / CBS 112.46 / NRRL 194 / M139) GN=AN4402.2 PE=4 SV=1	AN4402	3.2016	4.7421	11.0579	402.1	2118.5	1119.3	4194.7		1.12662	0.5733	3.28032	674	551.7	767.1	3299.8
C8VUK6	PDI related protein A (Eurofung) OS=Emericella nidulans (strain FGSC A4 / ATCC 38163 / CBS 112.46 / NRRL 194 / M139) GN=ANIA_00248 PE=4 SV=1	AN0248	1.8998	7.9137	49.0049	86.5	760.6	142.9	3999		1.60974	3.647	29.6522	74.6	388.7	121.3	3301.6
Q9TEM3	2-methylcitrate synthase, mitochondrial OS=Emericella nidulans (strain FGSC A4 / ATCC 38163 / CBS 112.46 / NRRL 194 / M139) GN=mcsA PE=1 SV=1	AN6650	1.1224	3.5343	5.48444	458.2	1799.4	447.3	2370.8		0.67617	1.3083	3.05654	605.8	1132	413.7	2763.5
Q5AUT0	Probable glucan endo-1,3-beta-glucosidase eglC OS=Emericella nidulans (strain FGSC A4 / ATCC 38163 / CBS 112.46 / NRRL 194 / M139) GN=eglC PE=1 SV=1	AN7950	0.79925	3.3039	3.60188	555.3	2038.3	386.2	1887		1.24938	2.1287	3.90543	636.9	1937	804	3712.7
Q5B6M6	Allergen Asp F4 (AFU_orthologue AFUA_2G03830) OS=Emericella nidulans (strain FGSC A4 / ATCC 38163 / CBS 112.46 / NRRL 194 / M139) GN=AN3804.2 PE=4 SV=1	AN3804	2.51965	6.1614	0.36994	1722.3	11791.2	3773	601.4		1.42362	1.9915	0.50518	1485	4224.7	2134.9	1120.4
Q96V52	Glutamine synthetase OS=Emericella nidulans (strain FGSC A4 / ATCC 38163 / CBS 112.46 / NRRL 194 / M139) GN=glnA PE=3 SV=3	AN4159	2.2609	6.3009	10.1039	195.1	1365.9	383.6	1859.6		1.41174	0.9569	2.88234	202.3	276.6	288.5	870.3
C8VAM4	40S ribosomal protein S4 OS=Emericella nidulans (strain FGSC A4 / ATCC 38163 / CBS 112.46 / NRRL 194 / M139) GN=ANIA_04794 PE=3 SV=1	AN4794	3.3718	5.6637	4.98836	492.1	3096.7	1442.8	2315.8		1.44837	0.6909	1.68304	560.6	553.2	820.3	1408.4
Q5BF93	Mannosyl-oligosaccharide alpha-1,2-mannosidase 1B OS=Emericella nidulans (strain FGSC A4 / ATCC 38163 / CBS 112.46 / NRRL 194 / M139) GN=mns1B PE=2 SV=2	AN0787	0.51175	0.5697	0.42506	1412	894.4	628.5	566.6		1.22364	0.8393	0.7102	534.1	640.6	660.3	565.9
Q5BFD3	Mitochondrial-processing peptidase subunit beta, mitochondrial [Precursor] (Eurofung) OS=Emericella nidulans (strain FGSC A4 / ATCC 38163 / CBS 112.46 / NRRL 194 / M139) GN=AN0747.2 PE=3 SV=1	AN0747	2.25055	3.0771	14.2157	719.6	2460.4	1408.5	9650.4		1.25631	1.1746	4.49235	927.7	1556.6	1177.5	6220
C8VNU1	Putative 1-Cys peroxiredoxin (Eurofung) OS=Emericella nidulans (strain FGSC A4 / ATCC 38163 / CBS 112.46 / NRRL 194 / M139) GN=ANIA_10223 PE=4 SV=1	AN10223	2.34485	11.0619	7.12426	317.9	3907.3	648.3	2136.7		1.60281	3.0373	3.32253	353.1	1532.1	571.5	1751.1
C8VIX5	Isocitrate dehydrogenase [NADP] OS=Emericella nidulans (strain FGSC A4 / ATCC 38163 / CBS 112.46 / NRRL 194 / M139) GN=ANIA_02999 PE=3 SV=1	AN2999	2.83935	5.418	6.01126	242.2	1458.1	598	1373.6		1.23552	0.7546	2.28805	401.6	433	501.3	1371.4
C8V9B5	Putative nucleosome assembly protein [Source:UniProtKB/TrEMBLAcc:B1NLD1] OS=Emericella nidulans (strain FGSC A4 / ATCC 38163 / CBS 112.46 / NRRL 194 / M139) GN=ANIA_08863 PE=3 SV=1	AN8863	1.2167	1.4445	4.9873	294.3	472.4	311.4	1384.6		0.91773	0.9604	3.61264	343	470.5	318	1849.4
C8V6F7	Zinc-containing alcohol dehydrogenase, putative (AFU_orthologue AFUA_4G08240) OS=Emericella nidulans (strain FGSC A4 / ATCC 38163 / CBS 112.46 / NRRL 194 / M139) GN=ANIA_03873 PE=4 SV=1	AN3873	1.3087	7.4493	10.3308	13	107.6	14.8	126.7		0.79992	1.2614	8.98738	178.8	322.2	144.4	2398.5
C8VBX3	Myo-inositol-1-phosphate synthase (EC 5.5.1.4) [Source:UniProtKB/TrEMBLAcc:B6CK64] OS=Emericella nidulans (strain FGSC A4 / ATCC 38163 / CBS 112.46 / NRRL 194 / M139) GN=ANIA_07625 PE=4 SV=1	AN7625	1.1017	3.5451	2.12848	1219.6	4803.8	1168.6	2448.6		0.84447	0.6867	0.67402	1159.2	1137.2	988.4	1165.9
Q5B1Y4	Uncharacterized protein OS=Emericella nidulans (strain FGSC A4 / ATCC 38163 / CBS 112.46 / NRRL 194 / M139) GN=AN5446.2 PE=4 SV=1	AN5446	2.20225	12.6567	14.5644	135.9	1911.1	260.2	1867.3		2.12949	3.9319	12.1203	79.9	448.8	171.9	1445.4
C8VJ09	Aspartyl aminopeptidase (AFU_orthologue AFUA_3G08290) OS=Emericella nidulans (strain FGSC A4 / ATCC 38163 / CBS 112.46 / NRRL 194 / M139) GN=ANIA_10351 PE=3 SV=1	AN10351	1.15805	1.6191	22.0257	341.2	613.8	343.6	7089.8		1.06722	0.6923	11.0101	274.9	271.9	296.3	4517.3
C8V9G9	Telomere and ribosome associated protein Stm1, putative (AFU_orthologue AFUA_3G10920) OS=Emericella nidulans (strain FGSC A4 / ATCC 38163 / CBS 112.46 / NRRL 194 / M139) GN=ANIA_10614 PE=4 SV=1	AN10614	4.88405	20.5659	33.0508	88.1	2013.2	374.2	2747		1.99188	1.4203	7.66748	98.7	200.3	198.6	1129.5
C8VRY8	Hypothetical alanine--glyoxylate aminotransferase (Eurofung) OS=Emericella nidulans (strain FGSC A4 / ATCC 38163 / CBS 112.46 / NRRL 194 / M139) GN=ANIA_01342 PE=3 SV=1	AN1342	0.67275	1.8378	6.28474	916.4	1871.6	535.9	5433.5		0.84051	0.9772	3.72855	1140.8	1593	968	6348.8
Q5B9M4	SlaB [Source:UniProtKB/TrEMBLAcc:A9P3U2] OS=Emericella nidulans (strain FGSC A4 / ATCC 38163 / CBS 112.46 / NRRL 194 / M139) GN=AN2756.2 PE=4 SV=1	AN2756	1.49615	3.9006	10.2735	257.4	1115.6	334.9	2494.6		0.84645	1.3895	6.69866	123.4	245	105.5	1233.8
Q5B1H9	Saccharopine dehydrogenase (NADP+, L-glutamate-forming) (Eurofung) OS=Emericella nidulans (strain FGSC A4 / ATCC 38163 / CBS 112.46 / NRRL 194 / M139) GN=AN5601.2 PE=4 SV=1	AN5601	1.61345	2.8863	2.08396	571.9	1834.2	802.1	1124.6		1.14642	1.0864	1.87399	712.7	1105.8	825	1993.2
C8V8H7	Hypothetical bifunctional AICARFT/IMPCHase bienzyme (Eurofung) OS=Emericella nidulans (strain FGSC A4 / ATCC 38163 / CBS 112.46 / NRRL 194 / M139) GN=ANIA_04464 PE=3 SV=1	AN4464	1.5939	3.4767	2.3797	96.3	372	133.5	216.2		1.31769	1.2271	1.74133	74.9	131.3	99.7	194.7
Q5BEL7	RL5_NEUCR 60S ribosomal protein L5 (CPR4) OS=Emericella nidulans (strain FGSC A4 / ATCC 38163 / CBS 112.46 / NRRL 194 / M139) GN=AN1013.2 PE=3 SV=1	AN1013	2.1643	2.4183	9.57286	565.9	1520.6	1064.9	5110.5		0.79398	0.3507	3.09138	557.2	279.2	446.8	2571.1
Q9HEY7	Superoxide dismutase [Cu-Zn] OS=Emericella nidulans (strain FGSC A4 / ATCC 38163 / CBS 112.46 / NRRL 194 / M139) GN=sodA PE=1 SV=3	AN0241	1.2397	5.6196	10.4654	1727.4	10785.6	1862.2	17054.9		0.97713	2.3709	8.15524	1242.8	4209.5	1226.9	15127.8
Q5B3G4	40S ribosomal protein S7 (Eurofung) OS=Emericella nidulans (strain FGSC A4 / ATCC 38163 / CBS 112.46 / NRRL 194 / M139) GN=AN4916.2 PE=4 SV=1	AN4916	2.3023	2.4021	9.6831	185.1	494.1	370.5	1690.8		1.22859	0.9415	2.05489	416.7	560.5	517.3	1278
Q5BDE7	Carboxylic ester hydrolase OS=Emericella nidulans (strain FGSC A4 / ATCC 38163 / CBS 112.46 / NRRL 194 / M139) GN=AN1433.2 PE=3 SV=1	AN1433	0.4439	0.4428	1.01018	238.5	117.4	92	227.3		1.27611	0.2562	1.05257	309.6	113.4	399.1	486.4
Q5AV04	Branched-chain amino-acid transaminase, putative (Eurofung) OS=Emericella nidulans (strain FGSC A4 / ATCC 38163 / CBS 112.46 / NRRL 194 / M139) GN=AN7876.2 PE=3 SV=1	AN7876	0.6486	1.2132	0.54166	962.7	1297.5	542.5	492.4		0.75141	0.4088	0.59429	1092.8	638.4	829.6	969.2
Q5AX03	Uncharacterized protein OS=Emericella nidulans (strain FGSC A4 / ATCC 38163 / CBS 112.46 / NRRL 194 / M139) GN=AN7177.2 PE=4 SV=1	AN7177	5.12325	15.0552	15.1697	71.8	1201.1	319.9	1027.5		1.63152	1.6233	16.3058	52.6	122	86.7	1280.1
C8VUL6	Hypothetical serine protease (Eurofung) OS=Emericella nidulans (strain FGSC A4 / ATCC 38163 / CBS 112.46 / NRRL 194 / M139) GN=ANIA_10030 PE=4 SV=1	AN10030	1.3662	3.6135	11.3664	253.1	1016.2	300.7	2713.9		0.98604	1.064	6.42128	172.8	262.7	172.1	1656.1
Q5B368	Exoinulinase InuD (AFU_orthologue AFUA_5G00480) OS=Emericella nidulans (strain FGSC A4 / ATCC 38163 / CBS 112.46 / NRRL 194 / M139) GN=AN5012.2 PE=4 SV=1	AN5012	0.4209	0.4905	0.40916	990.7	539.9	362.2	382.4		1.35828	1.0619	1.25156	951.1	1443.2	1304.5	1776.8
Q5AYK0	Nascent polypeptide-associated complex subunit alpha OS=Emericella nidulans (strain FGSC A4 / ATCC 38163 / CBS 112.46 / NRRL 194 / M139) GN=egd2 PE=3 SV=1	AN6630	3.3396	5.9589	26.3855	75.1	497.2	218.1	1869.4		1.40184	0.8127	8.0735	289.8	336.5	410.5	3492.1
Q5AV48	Choline dehydrogenase, putative (AFU_orthologue AFUA_5G00630) OS=Emericella nidulans (strain FGSC A4 / ATCC 38163 / CBS 112.46 / NRRL 194 / M139) GN=AN7832.2 PE=4 SV=1	AN7832	1.52835	0.9081	1.44266	367.1	370.3	487.9	499.5		1.95822	0.6657	1.05793	343.3	326.4	679.1	542.1
Q5BCC5	Carbonic anhydrase OS=Emericella nidulans (strain FGSC A4 / ATCC 38163 / CBS 112.46 / NRRL 194 / M139) GN=AN1805 PE=1 SV=2		1.02235	1.0359	5.06574	545	627.5	484.6	2604.8		0.89793	0.7574	2.60161	345.9	374.4	313.7	1343.2
Q5B926	Extracellular serine-rich protein, putative (AFU_orthologue AFUA_3G07870) OS=Emericella nidulans (strain FGSC A4 / ATCC 38163 / CBS 112.46 / NRRL 194 / M139) GN=AN2954.2 PE=4 SV=1	AN2954	1.05225	1.2654	0.83528	21.2	29.8	19.4	16.7		2.43144	0.8792	0.94403	38.6	48.5	94.8	54.4
C8VQ27	Uncharacterized protein OS=Emericella nidulans (strain FGSC A4 / ATCC 38163 / CBS 112.46 / NRRL 194 / M139) GN=ANIA_00843 PE=3 SV=1	AN0843	2.0171	3.8799	11.9589	298	1284.7	522.6	3362.1		1.03851	1.2019	2.61769	307.7	528.2	322.7	1202.1
Q5BBM9	Essential Hsp90p co-chaperone (Eurofung) OS=Emericella nidulans (strain FGSC A4 / ATCC 38163 / CBS 112.46 / NRRL 194 / M139) GN=AN2051.2 PE=4 SV=1	AN2051	1.5755	11.8251	8.109	236.7	3109.9	324.2	1810.7		1.37907	7.7189	18.4873	56.5	623	78.7	1559
Q9P8K9	Woronin body major protein OS=Emericella nidulans (strain FGSC A4 / ATCC 38163 / CBS 112.46 / NRRL 194 / M139) GN=hex1 PE=2 SV=1	AN4695	2.3414	5.8095	10.3933	260.8	1683.5	530.9	2557.2		1.33056	1.7017	3.94295	814.2	1979.7	1093.9	4791.7
Q5ASB1	Short chain dehydrogenase (Eurofung) OS=Emericella nidulans (strain FGSC A4 / ATCC 38163 / CBS 112.46 / NRRL 194 / M139) GN=AN8819.2 PE=3 SV=1	AN8819	0.59685	1.0638	5.18658	261.1	308.5	135.4	1277.5		1.01079	0.917	3.76808	385.1	504.5	393	2165.7
C8VTC4	Ribosomal protein OS=Emericella nidulans (strain FGSC A4 / ATCC 38163 / CBS 112.46 / NRRL 194 / M139) GN=ANIA_01122 PE=3 SV=1	AN1122	2.6312	3.8862	5.17174	573.8	2477.4	1312.9	2799.5		0.89793	0.5236	1.94367	960.1	718.5	870.7	2785.4
P78617	Acid trehalase OS=Emericella nidulans (strain FGSC A4 / ATCC 38163 / CBS 112.46 / NRRL 194 / M139) GN=treA PE=3 SV=1	AN9340	0.9522	1.386	2.0458	104.2	160.5	86.3	201.1		1.61073	1.1718	1.59058	143.1	239.5	232.8	339.7
Q5B977	Uncharacterized protein OS=Emericella nidulans (strain FGSC A4 / ATCC 38163 / CBS 112.46 / NRRL 194 / M139) GN=AN2903.2 PE=3 SV=1	AN2903	1.6031	2.0925	5.6445	197.8	459.9	275.7	1053.2		1.12167	0.5145	2.63243	341	250.6	386.4	1339.7
C8V4E8	Thioredoxin reductase OS=Emericella nidulans (strain FGSC A4 / ATCC 38163 / CBS 112.46 / NRRL 194 / M139) GN=ANIA_03581 PE=3 SV=1	AN3581	1.34435	2.4885	3.4397	780.6	2158.7	912.5	2533.1		0.92169	0.7399	1.19193	565.1	597.1	526.3	1005.2
C8V8B5	Alkaline phosphatase OS=Emericella nidulans (strain FGSC A4 / ATCC 38163 / CBS 112.46 / NRRL 194 / M139) GN=ANIA_10563 PE=3 SV=1	AN10563	1.1891	1.7694	5.41766	11.7	23	12.1	59.8		0.76923	0.8981	2.61434	94.1	120.7	73.1	367.2
Q5B5W6	ADP,ATP carrier protein (Broad) OS=Emericella nidulans (strain FGSC A4 / ATCC 38163 / CBS 112.46 / NRRL 194 / M139) GN=AN4064.2 PE=3 SV=1	AN4064	2.30575	3.3516	7.21542	110.9	413	222.3	754.9		1.07217	0.8365	1.93965	151.1	180.6	163.6	437.4
Q5B7R7	Ribosomal protein S5 (AFU_orthologue AFUA_7G01460) OS=Emericella nidulans (strain FGSC A4 / ATCC 38163 / CBS 112.46 / NRRL 194 / M139) GN=AN3413.2 PE=3 SV=1	AN3413	2.38395	4.5252	8.37612	459.1	2308.5	951.7	3627.7		0.9801	1.0479	3.16843	569.4	852.5	563.7	2692.8
C8VJ45	Alpha-mannosidase OS=Emericella nidulans (strain FGSC A4 / ATCC 38163 / CBS 112.46 / NRRL 194 / M139) GN=ANIA_02936 PE=3 SV=1	AN2936	1.6008	2.2005	28.0116	26.5	64.8	36.9	700.3		0.95535	1.0332	12.1371	40.1	59.2	38.7	726.4
Q5BHA5	Protein disulfide-isomerase (Eurofung) OS=Emericella nidulans (strain FGSC A4 / ATCC 38163 / CBS 112.46 / NRRL 194 / M139) GN=AN0075.2 PE=3 SV=1	AN0075	1.85035	3.8592	14.9555	180.1	772.2	289.7	2541		1.64538	1.9579	7.76798	126.5	353.8	210.3	1466.6
C8VTL8	Elongation factor Tu OS=Emericella nidulans (strain FGSC A4 / ATCC 38163 / CBS 112.46 / NRRL 194 / M139) GN=ANIA_01084 PE=3 SV=1	AN1084	3.52245	7.9371	8.52134	235.7	2078.7	721.9	1894.8		1.52361	1.3293	2.05288	293.2	556.7	451.3	898.4
Q5B508	Endopolygalacturonase B OS=Emericella nidulans (strain FGSC A4 / ATCC 38163 / CBS 112.46 / NRRL 194 / M139) GN=pgaB PE=1 SV=2	AN4372	1.13505	0.5868	0.30422	55.7	36.3	55	16		0.88308	0.294	0.24053	112.9	47.4	100.7	40.5
Q5BCH3	Proteasome subunit alpha type OS=Emericella nidulans (strain FGSC A4 / ATCC 38163 / CBS 112.46 / NRRL 194 / M139) GN=AN1757.2 PE=3 SV=1	AN1757	1.63875	3.2832	18.2193	64	233.5	91.2	1100		1.24542	1.2383	3.70175	70.6	124.9	88.8	390.1
C8VFD4	6,7-dimethyl-8-ribityllumazine synthase OS=Emericella nidulans (strain FGSC A4 / ATCC 38163 / CBS 112.46 / NRRL 194 / M139) GN=ANIA_10718 PE=3 SV=1	AN10718	1.01085	2.0295	7.16772	192.8	434.8	169.5	1303.7		1.15137	1.2187	4.76571	287.6	500.6	334.5	2045.6
Q5B392	Uncharacterized protein OS=Emericella nidulans (strain FGSC A4 / ATCC 38163 / CBS 112.46 / NRRL 194 / M139) GN=AN4988.2 PE=4 SV=1	AN4988	3.2453	18.0954	11.8063	69	1387.3	194.7	768.5		1.1385	1.9537	7.05376	32.6	91	37.5	343.2
C8V3P5	Ubiquinol-cytochrome c reductase complex core protein 2 (Eurofung) OS=Emericella nidulans (strain FGSC A4 / ATCC 38163 / CBS 112.46 / NRRL 194 / M139) GN=ANIA_08273 PE=3 SV=1	AN8273	2.31725	4.0095	13.6793	324.3	1444.9	653.6	4185.1		1.03752	0.7756	4.60156	217.9	241.4	228.3	1496.5
C8VLW9	Tyrosine decarboxylase, putative (AFU_orthologue AFUA_2G04980) OS=Emericella nidulans (strain FGSC A4 / ATCC 38163 / CBS 112.46 / NRRL 194 / M139) GN=ANIA_02091 PE=3 SV=1	AN2091	0.7981	0.8478	3.19272	565.1	532.1	391.9	1702		0.79893	0.5677	1.7353	506.6	410.7	408.6	1312
C8VH67	L-PSP endoribonuclease family protein (Hmf1), putative (AFU_orthologue AFUA_7G02340) OS=Emericella nidulans (strain FGSC A4 / ATCC 38163 / CBS 112.46 / NRRL 194 / M139) GN=ANIA_09080 PE=4 SV=1	AN9080	0.86365	3.3354	5.035	310.5	1150.7	233.1	1474.8		1.30977	1.3559	4.42267	122.5	237.3	162.1	808.6
Q5BGL3	EF hand domain protein (AFU_orthologue AFUA_1G02540) OS=Emericella nidulans (strain FGSC A4 / ATCC 38163 / CBS 112.46 / NRRL 194 / M139) GN=AN0317.2 PE=4 SV=1	AN0317	1.6537	2.6883	16.8911	208.7	623.3	300.1	3325.7		1.26225	2.2904	20.7278	73.4	240.2	93.6	2270.8
P10652	Orotidine 5'-phosphate decarboxylase OS=Emericella nidulans (strain FGSC A4 / ATCC 38163 / CBS 112.46 / NRRL 194 / M139) GN=pyrG PE=3 SV=2	AN6157	0.90045	2.8485	4.7276	211.1	668.1	165.2	941.6		0.92664	0.9303	3.03041	315.2	419	294.9	1425.8
Q5BGN3	NADH-quinone oxidoreductase Pst2, putative (AFU_orthologue AFUA_1G02820) OS=Emericella nidulans (strain FGSC A4 / ATCC 38163 / CBS 112.46 / NRRL 194 / M139) GN=AN0297.2 PE=4 SV=1	AN0297	0.8717	2.0925	11.6208	126.7	294.6	96	1389		0.91575	1.9383	12.7997	102.1	282.7	94.4	1950.5
Q5B312	Uncharacterized protein OS=Emericella nidulans (strain FGSC A4 / ATCC 38163 / CBS 112.46 / NRRL 194 / M139) GN=AN5068.2 PE=4 SV=1	AN5068	1.09595	2.6046	5.36254	87.1	252.1	83	440.6		1.08306	1.8704	3.90543	100.3	268	109.7	584.6
C8VFG2	Phosphomannomutase OS=Emericella nidulans (strain FGSC A4 / ATCC 38163 / CBS 112.46 / NRRL 194 / M139) GN=ANIA_10710 PE=3 SV=1	AN10710	0.93725	0.5247	0.78758	1784.4	1040	1453.4	1326.6		1.0197	0.203	0.31423	1177.8	341.3	1213.1	552.2
C8VSZ7	Glycerophosphoryl diester phosphodiesterase family protein (AFU_orthologue AFUA_6G12240) OS=Emericella nidulans (strain FGSC A4 / ATCC 38163 / CBS 112.46 / NRRL 194 / M139) GN=ANIA_00484 PE=4 SV=1	AN0484	1.23855	1.8081	1.1766	352.5	708.3	379.8	391.2		2.04534	1.0276	1.38355	243.7	357.8	503.4	503.3
Q5B5V7	40S ribosomal protein S12 OS=Emericella nidulans (strain FGSC A4 / ATCC 38163 / CBS 112.46 / NRRL 194 / M139) GN=AN4073.2 PE=3 SV=1	AN4073	3.35455	5.4297	16.1586	234.6	1415.4	684.3	3576.3		1.2177	0.8834	4.24378	375.9	474.2	462.4	2381.1
Q5B948	ATP-dependent RNA helicase eIF4A OS=Emericella nidulans (strain FGSC A4 / ATCC 38163 / CBS 112.46 / NRRL 194 / M139) GN=tif1 PE=3 SV=2	AN2932	2.65995	4.779	6.27732	177.9	944.7	411.5	1053.6		1.21572	0.7854	2.89507	91.7	102.9	112.6	396.2
Q5B950	Fumarylacetoacetate hydrolase family protein (AFU_orthologue AFUA_3G08140) OS=Emericella nidulans (strain FGSC A4 / ATCC 38163 / CBS 112.46 / NRRL 194 / M139) GN=AN2930.2 PE=4 SV=1	AN2930	1.4421	3.5757	9.4711	255.4	1014.7	320.2	2282		1.08504	1.2285	3.50209	233	408.9	255.3	1218
C8VD04	NADPH-dependent FMN reductase Lot6, putative (AFU_orthologue AFUA_7G06600) OS=Emericella nidulans (strain FGSC A4 / ATCC 38163 / CBS 112.46 / NRRL 194 / M139) GN=ANIA_07214 PE=4 SV=1	AN7214	1.98375	1.6326	0.38902	377.9	685.6	651.8	138.6		2.19384	0.5579	0.20971	654.4	521.8	1450.2	204.7
C8VUN8	Extracellular cell wall glucanase Crf1/allergen Asp F9 (AFU_orthologue AFUA_1G16190) OS=Emericella nidulans (strain FGSC A4 / ATCC 38163 / CBS 112.46 / NRRL 194 / M139) GN=ANIA_00933 PE=4 SV=1	AN0933	0.9568	3.2274	2.9945	90.9	326	75.6	256.8		1.11969	0.9198	1.54703	116.4	152.9	131.7	268.8
C8VEY3	Uncharacterized protein OS=Emericella nidulans (strain FGSC A4 / ATCC 38163 / CBS 112.46 / NRRL 194 / M139) GN=ANIA_05121 PE=4 SV=1	AN5121	1.8653	2.0709	13.2171	114.9	264.4	186.4	1432.7		0.93456	0.6209	3.88533	254.9	226.1	240.6	1478.2
Q5B998	Homoserine dehydrogenase OS=Emericella nidulans (strain FGSC A4 / ATCC 38163 / CBS 112.46 / NRRL 194 / M139) GN=AN2882 PE=1 SV=1	AN2882	1.6652	3.5748	4.6216	63.4	251.8	91.8	276.4		1.21473	1.2992	3.29975	102.8	190.8	126.1	506.3
Q5AT80	Uncharacterized protein OS=Emericella nidulans (strain FGSC A4 / ATCC 38163 / CBS 112.46 / NRRL 194 / M139) GN=AN8500.2 PE=4 SV=1	AN8500	3.0038	4.3578	0.58936	422.7	2046.6	1103.9	235.2		1.47015	0.7567	0.34505	559.4	604.8	830.9	287.9
C8VCM2	Cyanate hydratase OS=Emericella nidulans (strain FGSC A4 / ATCC 38163 / CBS 112.46 / NRRL 194 / M139) GN=cyn1 PE=3 SV=2		0.6647	1.2663	7.97332	472.7	665.3	273.2	3555.6		1.01772	1.0192	5.49132	251.5	366.3	258.5	2061.4
Q5BGY7	Thiamin pyrophosphokinase-related protein (AFU_orthologue AFUA_5G11110) OS=Emericella nidulans (strain FGSC A4 / ATCC 38163 / CBS 112.46 / NRRL 194 / M139) GN=AN0193.2 PE=4 SV=1	AN0193	1.5755	2.6838	2.61502	133.1	396.9	182.3	328.4		1.04742	3.9214	5.31645	75.6	423.5	80	599.9
Q5BDV3	Alpha-L-arabinofuranosidase C OS=Emericella nidulans (strain FGSC A4 / ATCC 38163 / CBS 112.46 / NRRL 194 / M139) GN=abfC PE=2 SV=1	AN1277	0.57615	2.1726	5.406	209.8	506.5	105.2	1070		0.82764	1.4784	5.17977	312.1	659	260.8	2413
Q5AZJ3	ATP synthase oligomycin sensitivity conferral protein, putative (AFU_orthologue AFUA_2G12400) OS=Emericella nidulans (strain FGSC A4 / ATCC 38163 / CBS 112.46 / NRRL 194 / M139) GN=AN6287.2 PE=3 SV=1	AN6287	2.254	9.1962	19.7902	107.1	1094.4	209.9	1999.6		1.17216	3.185	9.85168	221	1005.6	261.6	3249.6
Q5AYL0	Endo-1,3(4)-beta-glucanase, putative (AFU_orthologue AFUA_6G14540) OS=Emericella nidulans (strain FGSC A4 / ATCC 38163 / CBS 112.46 / NRRL 194 / M139) GN=AN6620.2 PE=4 SV=1	AN6620	0.8786	1.7109	0.3339	300.3	570.9	229.4	94.6		1.71468	2.3849	1.98722	155.1	528.4	268.6	460
Q5AWZ9	Uncharacterized protein OS=Emericella nidulans (strain FGSC A4 / ATCC 38163 / CBS 112.46 / NRRL 194 / M139) GN=AN7181.2 PE=4 SV=1	AN7181	0.3082	2.0799	0.1802	593.5	1371.3	158.8	100.9		1.10385	2.6432	0.56079	295	1114	328.8	247
Q5B952	Cell wall protein, putative (AFU_orthologue AFUA_3G08110) OS=Emericella nidulans (strain FGSC A4 / ATCC 38163 / CBS 112.46 / NRRL 194 / M139) GN=AN2928.2 PE=4 SV=1	AN2928	3.036	5.1453	1.54124	298.5	1706.4	787.9	434.1		1.59093	1.225	1.4539	514.4	900.4	826.4	1116.2
Q5BF10	Mitochondrial phosphate carrier protein (Mir1), putative (AFU_orthologue AFUA_1G15140) OS=Emericella nidulans (strain FGSC A4 / ATCC 38163 / CBS 112.46 / NRRL 194 / M139) GN=AN0870.2 PE=3 SV=1	AN0870	2.68065	2.6676	10.6604	95.1	281.9	221.7	956.4		1.17909	0.6762	2.95068	133.7	129.1	159.3	588.8
C8VB12	Septin [Source:UniProtKB/TrEMBLAcc:Q9C1M3] OS=Emericella nidulans (strain FGSC A4 / ATCC 38163 / CBS 112.46 / NRRL 194 / M139) GN=ANIA_04667 PE=3 SV=1	AN4667	2.24595	5.6124	15.8947	190.4	1187.3	371.9	2855.1		1.29294	1.4728	4.80859	248.2	522.3	324.1	1781.4
Q5B0D4	60S acidic ribosomal protein P2/allergen Asp F 8 (AFU_orthologue AFUA_2G10100) OS=Emericella nidulans (strain FGSC A4 / ATCC 38163 / CBS 112.46 / NRRL 194 / M139) GN=AN5996.2 PE=3 SV=1	AN5996	1.91705	15.8166	23.7896	232.3	4082.4	387.3	5213.5		1.15434	4.9294	16.9698	366.6	2581.5	427.3	9285.2
Q5BGQ9	DUTPase (Dut), putaive (AFU_orthologue AFUA_1G02890) OS=Emericella nidulans (strain FGSC A4 / ATCC 38163 / CBS 112.46 / NRRL 194 / M139) GN=AN0271.2 PE=4 SV=1	AN0271	2.10335	5.5836	13.8924	125.3	777.4	229.2	1642.2		1.46223	1.9845	6.59347	278.7	790.1	411.7	2742.6
Q5BDU8	Glutamine-rich cytoplasmic protein (Eurofung) OS=Emericella nidulans (strain FGSC A4 / ATCC 38163 / CBS 112.46 / NRRL 194 / M139) GN=AN1282.2 PE=4 SV=1	AN1282	3.5259	17.4681	23.0062	96.1	1865.2	294.6	2085.8		1.6335	3.8304	18.8391	163.4	894.2	269.6	4594.4
Q5BFC7	Nuclear segregation protein (Bfr1), putative (AFU_orthologue AFUA_1G14120) OS=Emericella nidulans (strain FGSC A4 / ATCC 38163 / CBS 112.46 / NRRL 194 / M139) GN=AN0753.2 PE=4 SV=1	AN0753	0.80385	2.3508	3.83826	1188.5	3104.7	831.1	4303.9		1.45134	2.093	17.412	168	502.4	246.3	4366
Q5B9A9	RNAPII degradation factor Def1, putative (AFU_orthologue AFUA_3G11740) OS=Emericella nidulans (strain FGSC A4 / ATCC 38163 / CBS 112.46 / NRRL 194 / M139) GN=AN2871.2 PE=4 SV=1	AN2871	1.79055	8.1306	6.13316	53.7	485.1	83.6	310.7		3.40758	2.6775	8.60682	24	91.8	82.6	308.3
Q5AYT3	Proteasome subunit alpha type OS=Emericella nidulans (strain FGSC A4 / ATCC 38163 / CBS 112.46 / NRRL 194 / M139) GN=AN6547.2 PE=3 SV=1	AN6547	2.46215	4.9554	16.6653	154.6	851.3	331	2430.6		1.34442	0.8442	6.58543	199.3	240.3	270.6	1959
Q5B5K2	UPF0160 domain protein MYG1, putative (AFU_orthologue AFUA_1G08980) OS=Emericella nidulans (strain FGSC A4 / ATCC 38163 / CBS 112.46 / NRRL 194 / M139) GN=AN4178.2 PE=4 SV=1	AN4178	1.11665	1.8045	2.94998	413.7	829.3	401.9	1151.2		1.02663	0.5362	1.541	364.7	279.4	378.2	838.7
Q5ASP0	MICOS complex subunit mic19 OS=Emericella nidulans (strain FGSC A4 / ATCC 38163 / CBS 112.46 / NRRL 194 / M139) GN=AN8690 PE=1 SV=2	AN8690	2.1022	12.6756	12.9458	23.9	336.6	43.7	291.9		1.37709	2.4731	8.10164	61.7	218	85.8	746.1
Q870G1	Saccharopine dehydrogenase [NAD(+), L-lysine-forming] OS=Emericella nidulans (strain FGSC A4 / ATCC 38163 / CBS 112.46 / NRRL 194 / M139) GN=lysA PE=3 SV=2	AN2873	1.32595	1.2924	1.95358	196.7	282.5	226.7	362.5		1.11078	0.5999	1.02577	346.9	297.4	389.1	531.2
Q5AUL8	Polyprenyl synthetase (Eurofung) OS=Emericella nidulans (strain FGSC A4 / ATCC 38163 / CBS 112.46 / NRRL 194 / M139) GN=AN8012.2 PE=3 SV=1	AN8012	1.0695	2.8404	1.39496	381.9	1205.4	355.1	502.5		0.82467	0.3976	1.09411	646.7	367.3	538.9	1056.3
Q5BAY5	Succinyl-CoA synthetase alpha subunit, putative (AFU_orthologue AFUA_5G06130) OS=Emericella nidulans (strain FGSC A4 / ATCC 38163 / CBS 112.46 / NRRL 194 / M139) GN=AN2295.2 PE=3 SV=1	AN2295	2.24365	3.5532	12.703	186.1	734.8	363	2230.3		1.16424	1.2943	3.74664	407.2	752.8	478.8	2277
Q5AYC2	Acetyltransferase component of pyruvate dehydrogenase complex OS=Emericella nidulans (strain FGSC A4 / ATCC 38163 / CBS 112.46 / NRRL 194 / M139) GN=AN6708.2 PE=3 SV=1	AN6708	2.6105	7.4556	6.46176	76.4	632.9	173.4	465.7		1.38303	1.2201	2.59089	144.2	251.3	201.4	557.6
Q5AUB2	Cytochrome c oxidase subunit Va, putative (AFU_orthologue AFUA_5G02750) OS=Emericella nidulans (strain FGSC A4 / ATCC 38163 / CBS 112.46 / NRRL 194 / M139) GN=AN8118.2 PE=4 SV=1	AN8118	3.1694	16.2351	17.0406	124.5	2245.9	343.1	2001.4		1.37115	1.6212	10.6182	76.9	178.1	106.5	1218.7
Q5AY11	Uncharacterized protein OS=Emericella nidulans (strain FGSC A4 / ATCC 38163 / CBS 112.46 / NRRL 194 / M139) GN=AN6819.2 PE=4 SV=1	AN6819	0.5382	0.4608	0.44944	578.1	295.7	270.6	245.1		1.08207	0.7637	0.78457	176.5	192.6	192.9	206.7
P0C8Q0	UBX domain-containing protein 1 OS=Emericella nidulans (strain FGSC A4 / ATCC 38163 / CBS 112.46 / NRRL 194 / M139) GN=ubx1 PE=3 SV=1	AN11055	1.4766	2.8737	21.3431	32.7	104.4	42	658.4		1.43649	1.4735	17.4696	55.2	116.2	80.1	1439.3
G5EB23	Uncharacterized protein OS=Emericella nidulans (strain FGSC A4 / ATCC 38163 / CBS 112.46 / NRRL 194 / M139) GN=AN3034.2 PE=4 SV=1	AN3034	3.89735	11.0565	20.3234	106	1302.2	359.2	2032.3		1.18404	0.9261	11.4791	101.1	133.8	120.9	1732.1
C8V668	Proteasome component Pre6, putative (AFU_orthologue AFUA_5G02150) OS=Emericella nidulans (strain FGSC A4 / ATCC 38163 / CBS 112.46 / NRRL 194 / M139) GN=ANIA_08054 PE=4 SV=1	AN8054	2.37475	5.5863	18.8701	158.7	985.1	327.7	2825.2		1.08207	0.6622	5.50405	143.1	135.4	156.4	1175.5
Q8TFN0	Nucleoside diphosphate kinase OS=Emericella nidulans (strain FGSC A4 / ATCC 38163 / CBS 112.46 / NRRL 194 / M139) GN=swoH PE=3 SV=1	AN8216	1.4812	3.1365	6.06426	423.7	1476.8	545.8	2424.1		0.98901	0.9772	2.0569	238.5	333	238.3	732.3
C8VKI3	Arginosuccinate synthetase (Eurofung) OS=Emericella nidulans (strain FGSC A4 / ATCC 38163 / CBS 112.46 / NRRL 194 / M139) GN=ANIA_01883 PE=3 SV=1	AN1883	1.5065	1.197	4.78484	342.3	455.1	448.4	1545.2		1.02861	0.4312	1.19059	813.1	501.2	844.8	1444.6
P24633	Tubulin alpha-1 chain OS=Emericella nidulans (strain FGSC A4 / ATCC 38163 / CBS 112.46 / NRRL 194 / M139) GN=tubA PE=3 SV=2	AN0316	3.17745	5.5692	6.96738	175.4	1085.4	484.7	1152.9		1.35531	0.8736	3.03644	186.7	233	255.6	846.1
C8VSK8	1,3-beta-glucanosyltransferase OS=Emericella nidulans (strain FGSC A4 / ATCC 38163 / CBS 112.46 / NRRL 194 / M139) GN=ANIA_00558 PE=3 SV=1	AN0558	0.7475	0.8703	0.75684	795.9	769.4	517.6	568.1		0.79695	0.3955	0.9112	585.3	330.8	471.2	795.8
Q5B0F9	NADH-ubiquinone oxidoreductase 299 kDa subunit, putative (AFU_orthologue AFUA_2G10600) OS=Emericella nidulans (strain FGSC A4 / ATCC 38163 / CBS 112.46 / NRRL 194 / M139) GN=AN5971.2 PE=4 SV=1	AN5971	2.80025	10.6398	12.1243	92.1	1088.8	224.3	1053.4		1.30185	3.5497	12.0573	50.8	257.6	66.8	914.2
G5EB03	Uncharacterized protein OS=Emericella nidulans (strain FGSC A4 / ATCC 38163 / CBS 112.46 / NRRL 194 / M139) GN=AN2017.2 PE=3 SV=1	AN2017	1.196	1.2978	0.85542	32.6	47	33.9	26.3		0.97317	0.3178	0.47369	109.3	49.6	107.4	77.3
C8V202	60S ribosomal protein L3 [Source:UniProtKB/TrEMBLAcc:Q9UV31] OS=Emericella nidulans (strain FGSC A4 / ATCC 38163 / CBS 112.46 / NRRL 194 / M139) GN=ANIA_06202 PE=3 SV=1	AN6202	3.08315	3.6918	5.84272	196.4	805.7	526.5	1082.5		1.18899	0.7322	2.13931	378.7	396.3	454.8	1209.1
P10653	Tubulin beta-1 chain OS=Emericella nidulans (strain FGSC A4 / ATCC 38163 / CBS 112.46 / NRRL 194 / M139) GN=benA PE=3 SV=1	AN1182	1.5962	2.1447	6.70132	272.5	649.5	378.3	1722.8		1.20681	2.6551	6.40721	103.6	393	126.3	990.7
C8V1C5	2-methylcitrate dehydratase (Eurofung) OS=Emericella nidulans (strain FGSC A4 / ATCC 38163 / CBS 112.46 / NRRL 194 / M139) GN=ANIA_06639 PE=4 SV=1	AN6639	1.3041	2.3193	2.0511	1113.9	2870.4	1263.1	2155.5		0.97317	1.1221	1.34067	538.3	862.7	529.3	1077
Q5AS60	40S ribosomal protein S1 OS=Emericella nidulans (strain FGSC A4 / ATCC 38163 / CBS 112.46 / NRRL 194 / M139) GN=rps1 PE=3 SV=1	AN8870	2.21375	3.4182	5.8724	579.9	2202.3	1116.4	3212.6		1.09494	0.7665	2.82204	410.2	449.3	453.8	1727.6
Q5BEW8	3-isopropylmalate dehydrogenase OS=Emericella nidulans (strain FGSC A4 / ATCC 38163 / CBS 112.46 / NRRL 194 / M139) GN=AN0912.2 PE=3 SV=1	AN0912	1.41795	3.5352	6.2646	189.7	745.1	233.9	1121.2		1.22859	1.5253	3.83039	132.6	288.9	164.6	758.1
Q5AX21	Hypothetical tripeptidyl-peptidase (Eurofung) OS=Emericella nidulans (strain FGSC A4 / ATCC 38163 / CBS 112.46 / NRRL 194 / M139) GN=AN7159.2 PE=4 SV=1	AN7159	0.58765	0.4284	0.2014	859.1	409	439.3	163		1.80477	0.6398	0.43349	572.8	523.5	1044	370.6
C8VLE0	RfeF [Source:UniProtKB/TrEMBLAcc:Q8J174] OS=Emericella nidulans (strain FGSC A4 / ATCC 38163 / CBS 112.46 / NRRL 194 / M139) GN=ANIA_02012 PE=4 SV=1	AN2012	1.04535	1.3473	7.09458	63.6	95.2	57.8	425.7		0.92664	0.8582	3.40025	45.6	55.9	42.7	231.4
Q5B8A1	Uncharacterized protein OS=Emericella nidulans (strain FGSC A4 / ATCC 38163 / CBS 112.46 / NRRL 194 / M139) GN=AN3229.2 PE=3 SV=1	AN3229	0.95335	0.2664	0.22684	468.1	138.4	388	100		1.64043	0.3164	0.58424	314.5	142.1	521.2	274.2
Q5B0M6	Acyl CoA binding protein family (AFU_orthologue AFUA_2G11060) OS=Emericella nidulans (strain FGSC A4 / ATCC 38163 / CBS 112.46 / NRRL 194 / M139) GN=AN5904.2 PE=4 SV=1	AN5904	2.88765	39.141	35.0786	94.3	4101.1	236.8	3120.7		1.44837	6.5436	15.8415	103.7	969.4	151.7	2451.9
Q5B9Y2	Isoamyl alcohol oxidase, putative (AFU_orthologue AFUA_1G01180) OS=Emericella nidulans (strain FGSC A4 / ATCC 38163 / CBS 112.46 / NRRL 194 / M139) GN=AN2648.2 PE=4 SV=1	AN2648	1.14425	3.3849	0.90206	63.2	237.7	62.9	53.8		1.38105	0.8218	1.63011	71.2	83.6	99.3	173.2
Q5BGN0	Asparaginase, aspartic hydroxamate res. (Eurofung) OS=Emericella nidulans (strain FGSC A4 / ATCC 38163 / CBS 112.46 / NRRL 194 / M139) GN=AN0300.2 PE=3 SV=1	AN0300	0.6601	0.8181	2.51962	886.3	805.9	508.4	2106.8		1.26126	1.0451	3.06056	650	970.4	828.1	2969
Q5AUM3	Arabinan endo-1,5-alpha-L-arabinosidase C OS=Emericella nidulans (strain FGSC A4 / ATCC 38163 / CBS 112.46 / NRRL 194 / M139) GN=abnC PE=2 SV=1	AN8007	0.63365	0.7533	0.1537	511.7	428.1	282.1	74		1.16424	0.6167	0.52729	238.8	210.5	280.9	187.9
C8VP91	Cell wall mannoprotein MnpA [Source:UniProtKB/TrEMBLAcc:Q8TG08] (Fragment) OS=Emericella nidulans (strain FGSC A4 / ATCC 38163 / CBS 112.46 / NRRL 194 / M139) GN=ANIA_10311 PE=4 SV=1	AN10311	1.8998	12.5955	23.0455	77.2	1080.4	127.5	1678.4		1.7424	2.8455	18.7104	177.4	721.2	312.2	4954.1
Q5B0F1	40S ribosomal protein S17, putative (AFU_orthologue AFUA_2G10300) OS=Emericella nidulans (strain FGSC A4 / ATCC 38163 / CBS 112.46 / NRRL 194 / M139) GN=AN5979.2 PE=3 SV=1	AN5979	3.05325	5.3946	13.7832	307.3	1841.9	816	3995.7		1.39788	0.9212	2.22641	282.5	371.7	399	938.8
Q5AZE3	Uncharacterized protein OS=Emericella nidulans (strain FGSC A4 / ATCC 38163 / CBS 112.46 / NRRL 194 / M139) GN=AN6337.2 PE=4 SV=1	AN6337	2.2379	19.6524	17.5907	174.6	3812.6	339.8	2897.5		1.69884	2.6418	7.3968	298.8	1127.6	512.6	3298.8
Q5BG85	Ribosomal protein L15 OS=Emericella nidulans (strain FGSC A4 / ATCC 38163 / CBS 112.46 / NRRL 194 / M139) GN=AN0445.2 PE=3 SV=1	AN0445	3.76165	3.384	7.23768	293.9	1105.1	961.4	2006.7		1.32858	0.5719	2.05757	619.6	506.1	831.2	1903
C8VMA9	E1 ubiquitin activating enzyme (Eurofung) OS=Emericella nidulans (strain FGSC A4 / ATCC 38163 / CBS 112.46 / NRRL 194 / M139) GN=ANIA_10266 PE=3 SV=1	AN10266	1.89635	3.2922	9.6407	276.8	1012.4	456.4	2517.5		1.0197	1.1963	2.99624	510.2	872	525.3	2281.7
C8VJZ5	Protein mitochondrial targeting protein (Mas1), putative (AFU_orthologue AFUA_1G05040) OS=Emericella nidulans (strain FGSC A4 / ATCC 38163 / CBS 112.46 / NRRL 194 / M139) GN=ANIA_02731 PE=3 SV=1	AN2731	2.4518	23.0877	9.71384	171.8	4407.1	366.2	1574.4		1.45332	6.2636	8.04	228.6	2045.4	335.6	2743.2
Q5BAP2	Endoglucanase, putative (AFU_orthologue AFUA_2G14490) OS=Emericella nidulans (strain FGSC A4 / ATCC 38163 / CBS 112.46 / NRRL 194 / M139) GN=AN2388.2 PE=4 SV=1	AN2388	0.9683	1.3509	0.68158	89.6	134.5	75.4	57.6		1.35432	1.0437	1.33129	38.3	57.1	52.4	76.1
C8V659	Peptide hydrolase OS=Emericella nidulans (strain FGSC A4 / ATCC 38163 / CBS 112.46 / NRRL 194 / M139) GN=ANIA_03918 PE=3 SV=1	AN3918	0.759	1.413	6.70238	167.5	262.9	110.6	1059.1		1.1187	1.6919	7.22059	100.1	241.9	113.1	1078.8
Q5AVY9	Cutinase 2 OS=Emericella nidulans (strain FGSC A4 / ATCC 38163 / CBS 112.46 / NRRL 194 / M139) GN=AN7541 PE=2 SV=2	AN7541	3.9905	21.8403	2.2366	88.5	2147.6	307.1	186.7		1.66914	4.1111	1.31454	240.6	1413.1	405.7	472
Q5AXH7	60S ribosomal protein L13 OS=Emericella nidulans (strain FGSC A4 / ATCC 38163 / CBS 112.46 / NRRL 194 / M139) GN=AN7003.2 PE=3 SV=1	AN7003	2.6703	2.5029	8.67186	174.5	485.2	405.2	1427.5		1.15632	0.3472	2.42071	145.9	72.4	170.4	527.2
C8VHC3	Uncharacterized protein OS=Emericella nidulans (strain FGSC A4 / ATCC 38163 / CBS 112.46 / NRRL 194 / M139) GN=ANIA_10416 PE=3 SV=1	AN10416	4.30905	4.7412	9.5347	315.5	1661.9	1182.3	2837.8		0.90882	0.7028	3.04381	364.1	365.4	334.3	1654.1
C8VN52	UV excision repair protein (RadW), putative (AFU_orthologue AFUA_5G06040) OS=Emericella nidulans (strain FGSC A4 / ATCC 38163 / CBS 112.46 / NRRL 194 / M139) GN=ANIA_02304 PE=4 SV=1	AN2304	2.0769	6.4179	9.28454	32	228.2	57.8	280.3		1.5345	1.5631	5.1992	25.8	57.6	40	200.2
Q5AYE4	Uncharacterized protein OS=Emericella nidulans (strain FGSC A4 / ATCC 38163 / CBS 112.46 / NRRL 194 / M139) GN=AN6686.2 PE=4 SV=1	AN6686	0.5796	0.4743	1.29638	82.5	43.5	41.6	100.9		1.78992	0.9688	3.70443	27.6	38.2	49.9	152.6
Q5B5B0	Actin cytoskeleton-regulatory complex protein pan1 OS=Emericella nidulans (strain FGSC A4 / ATCC 38163 / CBS 112.46 / NRRL 194 / M139) GN=pan1 PE=3 SV=1	AN4270	1.68475	6.5601	21.0357	14.2	103.5	20.8	281.8		1.35135	2.1917	9.00212	88.7	277.7	121.1	1191.8
Q5ARS9	Uncharacterized protein OS=Emericella nidulans (strain FGSC A4 / ATCC 38163 / CBS 112.46 / NRRL 194 / M139) GN=AN9001.2 PE=4 SV=1	AN9001	8.9539	46.6209	3.68032	154.4	7998.1	1202.2	536		2.50272	12.404	3.87997	389.7	6905.6	985.2	2256.7
Q00208	Alkaline protease 1 OS=Emericella nidulans (strain FGSC A4 / ATCC 38163 / CBS 112.46 / NRRL 194 / M139) GN=alp1 PE=2 SV=1	AN5558	0.7383	2.0943	0.27242	457.8	1065.1	294.1	117.7		0.90585	0.7189	0.37721	29.3	30.1	26.8	16.5
Q5ASM3	Fumarate hydratase, putative (AFU_orthologue AFUA_6G02470) OS=Emericella nidulans (strain FGSC A4 / ATCC 38163 / CBS 112.46 / NRRL 194 / M139) GN=AN8707.2 PE=3 SV=1	AN8707	1.66175	2.8728	3.27222	113.9	363.6	164.6	351.6		1.01178	0.6083	1.7487	26.7	23.2	27.3	69.7
Q5BC93	Uncharacterized protein OS=Emericella nidulans (strain FGSC A4 / ATCC 38163 / CBS 112.46 / NRRL 194 / M139) GN=AN1837.2 PE=4 SV=1	AN1837	1.5801	0.3339	0.04876	305	113.1	419.2	13.9		0.5643	0.0357	0.0201	561.2	28.7	319.8	16.8
C8VPW7	Uncharacterized protein OS=Emericella nidulans (strain FGSC A4 / ATCC 38163 / CBS 112.46 / NRRL 194 / M139) GN=ANIA_02578 PE=4 SV=1	AN2578	2.2977	1.9341	0.43884	134.3	288.6	268.3	55.6		1.65033	0.6342	0.46431	216.1	195.7	360.2	149.7
C8VGD6	Small GTPase RanA [Source:UniProtKB/TrEMBLAcc:Q6T4V9] OS=Emericella nidulans (strain FGSC A4 / ATCC 38163 / CBS 112.46 / NRRL 194 / M139) GN=ANIA_05482 PE=4 SV=1	AN5482	1.90785	1.899	10.4961	181.6	383.1	301.3	1798.2		0.82566	0.5523	2.34969	352.5	278	293.9	1236.1
Q5AQA3	1,2-dihydroxy-3-keto-5-methylthiopentene dioxygenase OS=Emericella nidulans (strain FGSC A4 / ATCC 38163 / CBS 112.46 / NRRL 194 / M139) GN=adi1 PE=3 SV=1	AN9527	2.56105	5.3424	16.9102	186.4	1106.4	415.2	2973.6		1.54143	2.4192	14.0667	218.7	755.9	340.6	4591.5
P20654	Serine/threonine-protein phosphatase PP1 OS=Emericella nidulans (strain FGSC A4 / ATCC 38163 / CBS 112.46 / NRRL 194 / M139) GN=bimG PE=2 SV=1	AN0410	1.30065	1.4724	7.8175	271.7	444.6	307.2	2003.7		1.28403	0.7917	4.99284	243	274.9	315.2	1810.8
Q5B1V0	RNA binding protein, putative (AFU_orthologue AFUA_6G13330) OS=Emericella nidulans (strain FGSC A4 / ATCC 38163 / CBS 112.46 / NRRL 194 / M139) GN=AN5480.2 PE=4 SV=1	AN5480	0.8809	6.1569	26.2965	40.2	275	30.8	997.3		1.6335	4.0348	23.5371	24.6	141.8	40.6	864.2
Q5B605	Acid phosphatase, putative (AFU_orthologue AFUA_1G03660) OS=Emericella nidulans (strain FGSC A4 / ATCC 38163 / CBS 112.46 / NRRL 194 / M139) GN=AN4025.2 PE=4 SV=1	AN4025	0.96485	1.3842	7.00554	93.1	143.2	78.1	615.3		0.98703	0.7259	3.92955	64.3	66.7	64.1	377.1
C8VHA7	Glutamate carboxypeptidase, putative (AFU_orthologue AFUA_3G05450) OS=Emericella nidulans (strain FGSC A4 / ATCC 38163 / CBS 112.46 / NRRL 194 / M139) GN=ANIA_03459 PE=4 SV=1	AN3459	1.5617	2.3193	2.72738	273.4	704.5	371.4	703.5		1.00584	0.5334	1.53564	370.3	282.2	376.3	848.9
Q5BGD8	Endonuclease/exonuclease/phosphatase family protein (AFU_orthologue AFUA_1G01540) OS=Emericella nidulans (strain FGSC A4 / ATCC 38163 / CBS 112.46 / NRRL 194 / M139) GN=AN0392.2 PE=4 SV=1	AN0392	1.8446	6.516	2.31292	19.2	139	30.8	41.9		1.35234	0.7539	0.99495	105	113.1	143.4	155.9
C8VUB6	6-phosphogluconolactonase, putative (AFU_orthologue AFUA_1G02980) OS=Emericella nidulans (strain FGSC A4 / ATCC 38163 / CBS 112.46 / NRRL 194 / M139) GN=ANIA_00285 PE=4 SV=1	AN0285	2.3943	7.6311	10.6922	292.9	2483.4	609.8	2954.5		1.21077	2.233	5.32583	215.8	688.4	264	1715.5
C8VML3	RNP domain protein (AFU_orthologue AFUA_5G07120) (Fragment) OS=Emericella nidulans (strain FGSC A4 / ATCC 38163 / CBS 112.46 / NRRL 194 / M139) GN=ANIA_10276 PE=4 SV=1		2.0976	7.0488	19.3259	62.6	490.3	114.2	1141.3		1.21572	2.1203	13.5863	69.7	211.1	85.6	1413.4
P78619	Catalase B OS=Emericella nidulans (strain FGSC A4 / ATCC 38163 / CBS 112.46 / NRRL 194 / M139) GN=catB PE=2 SV=2	AN9339	0.97865	1.1835	2.93408	96	126.2	81.7	265.7		2.12058	2.646	5.00289	107.1	404.8	229.4	799.7
Q5B4L5	Putative transglycosidase, GH16 family (Eurofung) OS=Emericella nidulans (strain FGSC A4 / ATCC 38163 / CBS 112.46 / NRRL 194 / M139) GN=AN4515.2 PE=4 SV=1	AN4515	1.3547	4.8537	1.70236	257.8	1390.4	303.7	414.1		1.55826	1.9264	1.5745	310.1	853.4	488.1	728.6
C8VLW1	Heat shock 70 kDa protein (Eurofung) OS=Emericella nidulans (strain FGSC A4 / ATCC 38163 / CBS 112.46 / NRRL 194 / M139) GN=ANIA_11227 PE=3 SV=1		3.1947	5.2758	7.3935	299.9	1757.9	833.1	2091.7		1.46124	0.8015	2.37984	327.6	375	483.4	1163.6
Q5AQG5	60S ribosomal protein L9, putative (AFU_orthologue AFUA_1G09100) OS=Emericella nidulans (strain FGSC A4 / ATCC 38163 / CBS 112.46 / NRRL 194 / M139) GN=AN9465.2 PE=4 SV=1	AN9465	2.0102	1.7649	4.3566	458.3	898.8	801.1	1883.7		1.03851	0.4375	1.78622	404.6	252.7	424.3	1078.6
Q5AY93	Uncharacterized protein OS=Emericella nidulans (strain FGSC A4 / ATCC 38163 / CBS 112.46 / NRRL 194 / M139) GN=AN6737.2 PE=4 SV=1	AN6737	1.5548	2.9295	10.2438	37.2	121.1	50.3	359.5		1.29294	1.6597	6.71206	178	422	232.4	1783.2
C8VQ79	Putative arp3 homolog (Eurofung) OS=Emericella nidulans (strain FGSC A4 / ATCC 38163 / CBS 112.46 / NRRL 194 / M139) GN=ANIA_00140 PE=3 SV=1	AN0140	1.75145	2.9934	7.46982	141.2	469.6	215	995.1		1.18206	1.1445	3.24749	163.7	267.7	195.4	793.5
Q5B7C5	30 kDa heat shock protein (Broad) OS=Emericella nidulans (strain FGSC A4 / ATCC 38163 / CBS 112.46 / NRRL 194 / M139) GN=AN3555.2 PE=3 SV=1	AN3555	1.00625	18.5085	20.9541	16.8	345.5	14.7	332.1		1.50579	4.8874	35.7814	16.3	113.8	24.8	870.5
P33282	Uricase OS=Emericella nidulans (strain FGSC A4 / ATCC 38163 / CBS 112.46 / NRRL 194 / M139) GN=uaZ PE=3 SV=1	AN9470	1.12585	1.1151	11.5911	183.9	227.9	180.1	2011		0.98406	1.1151	3.68902	99.9	159.1	99.3	550
Q5BAF0	Uncharacterized protein OS=Emericella nidulans (strain FGSC A4 / ATCC 38163 / CBS 112.46 / NRRL 194 / M139) GN=AN2480.2 PE=4 SV=1	AN2480	1.6169	5.6664	17.8663	96.6	608.2	135.8	1628.2		1.50579	2.2043	13.5856	90.1	283.7	137	1827
P17624	Nuclear movement protein nudC OS=Emericella nidulans (strain FGSC A4 / ATCC 38163 / CBS 112.46 / NRRL 194 / M139) GN=nudC PE=3 SV=1	AN5181	1.8308	9.6543	52.2781	131.3	1408.4	209	6475.6		1.20285	2.2288	10.793	293	932.8	356.1	4719.8
Q5BGH1	Eukaryotic translation initiation factor 3 subunit B OS=Emericella nidulans (strain FGSC A4 / ATCC 38163 / CBS 112.46 / NRRL 194 / M139) GN=prt1 PE=3 SV=1	AN0359	1.1017	5.2659	2.18678	267.6	1565.6	256.3	552		1.03059	1.1018	2.81936	89.5	140.9	93.2	376.6
C8VJ79	Proteasome regulatory particle subunit Rpt3, putative (AFU_orthologue AFUA_3G11390) OS=Emericella nidulans (strain FGSC A4 / ATCC 38163 / CBS 112.46 / NRRL 194 / M139) GN=ANIA_02904 PE=3 SV=1	AN2904	2.58635	8.0865	6.45222	163.6	1469.9	368	995.8		1.03158	0.8701	3.23141	149.9	186.4	156.2	722.9
C8VF57	Dienelactone hydrolase family protein (AFU_orthologue AFUA_1G07130) OS=Emericella nidulans (strain FGSC A4 / ATCC 38163 / CBS 112.46 / NRRL 194 / M139) GN=ANIA_10652 PE=4 SV=1		1.0557	4.0644	4.13824	292.4	1320.4	268.5	1141.5		1.15731	1.1368	3.75937	343.4	557.6	401.6	1926.9
C8VRW7	CUE domain protein, putative (AFU_orthologue AFUA_1G09250) OS=Emericella nidulans (strain FGSC A4 / ATCC 38163 / CBS 112.46 / NRRL 194 / M139) GN=ANIA_01362 PE=4 SV=1	AN1362	1.21555	3.744	3.7895	10.6	44.1	11.2	37.9		1.71468	1.8781	12.1605	34.7	93.1	60.1	629.8
Q5BFA4	60S ribosomal protein L17 (AFU_orthologue AFUA_1G14410) OS=Emericella nidulans (strain FGSC A4 / ATCC 38163 / CBS 112.46 / NRRL 194 / M139) GN=AN0776.2 PE=3 SV=1	AN0776	1.8745	3.0573	7.95742	70.6	239.8	115.1	530		1.26324	0.7322	3.06927	228.1	238.6	291.1	1044.9
Q5B8F8	40S ribosomal protein S0 OS=Emericella nidulans (strain FGSC A4 / ATCC 38163 / CBS 112.46 / NRRL 194 / M139) GN=rps0 PE=3 SV=2	AN3172	2.4702	3.6963	4.5315	388.9	1597.3	835.4	1662.5		1.21473	0.5341	0.8442	632.3	482.2	776	796.8
Q5BG65	40S ribosomal protein S8 OS=Emericella nidulans (strain FGSC A4 / ATCC 38163 / CBS 112.46 / NRRL 194 / M139) GN=AN0465.2 PE=3 SV=1	AN0465	2.8405	4.4595	9.4817	148.8	737.3	367.5	1331		1.09098	0.9128	3.47261	124.8	162.7	137.5	646.8
Q5B5F8	60S ribosomal protein L27 OS=Emericella nidulans (strain FGSC A4 / ATCC 38163 / CBS 112.46 / NRRL 194 / M139) GN=AN4222.2 PE=3 SV=1	AN4222	2.2954	3.2517	10.1357	222.2	802.8	443.6	2124.6		0.94545	0.9023	3.2093	248.6	320.4	237.5	1190.7
C8VG00	FAD/FMN-containing isoamyl alcohol oxidase MreA (AFU_orthologue AFUA_6G03620) OS=Emericella nidulans (strain FGSC A4 / ATCC 38163 / CBS 112.46 / NRRL 194 / M139) GN=ANIA_11243 PE=4 SV=1	AN11243	1.518	3.0798	1.24762	87.9	300.8	116	103.5		1.92852	0.8624	1.23012	329.5	406	642	604.9
Q5B501	Allergen Asp F7 (AFU_orthologue AFUA_4G06670) OS=Emericella nidulans (strain FGSC A4 / ATCC 38163 / CBS 112.46 / NRRL 194 / M139) GN=AN4379.2 PE=4 SV=1	AN4379	2.48975	4.1895	0.71444	1207.3	5620.1	2613.3	813.5		2.0988	2.6306	0.98825	1307.4	4913.7	2771.8	1928.1
C8VBC3	Uncharacterized protein OS=Emericella nidulans (strain FGSC A4 / ATCC 38163 / CBS 112.46 / NRRL 194 / M139) GN=ANIA_10942 PE=4 SV=1	AN10942	0.7797	0.9639	2.8037	87.8	94	59.5	232.2		1.06623	0.6384	2.5192	87.8	80.1	94.6	330.1
Q5AYA4	Proteasome subunit alpha type OS=Emericella nidulans (strain FGSC A4 / ATCC 38163 / CBS 112.46 / NRRL 194 / M139) GN=AN6726.2 PE=3 SV=1	AN6726	1.37425	1.1889	6.35046	77.9	102.9	93.1	466.7		0.61776	0.5089	5.70304	55.3	40.2	34.5	470.7
C8UZY8	BAR domain protein (AFU_orthologue AFUA_2G11475) OS=Emericella nidulans (strain FGSC A4 / ATCC 38163 / CBS 112.46 / NRRL 194 / M139) GN=ANIA_10743 PE=4 SV=1	AN10743	2.67605	9.8766	26.5011	105.8	1161.1	246.2	2645.1		1.5048	3.7534	12.5712	46.9	251.5	71.3	880
Q5BBY9	Uncharacterized protein OS=Emericella nidulans (strain FGSC A4 / ATCC 38163 / CBS 112.46 / NRRL 194 / M139) GN=AN1941.2 PE=4 SV=1	AN1941	1.1431	2.439	0.47276	72.5	196.5	72.1	32.3		1.48005	0.6377	0.25728	1010.7	920.3	1510.7	387.8
P38091	Cytochrome c OS=Emericella nidulans (strain FGSC A4 / ATCC 38163 / CBS 112.46 / NRRL 194 / M139) GN=cycA PE=2 SV=3		4.6391	15.4818	15.635	77.2	1328	311.4	1138.7		1.56519	3.3929	9.65403	151.7	735.3	239.8	2185.9
C8VFD3	Glutamine-fructose-6-phosphate transaminase (EC 2.6.1.16) [Source:UniProtKB/TrEMBLAcc:Q5I6D3] OS=Emericella nidulans (strain FGSC A4 / ATCC 38163 / CBS 112.46 / NRRL 194 / M139) GN=ANIA_10709 PE=4 SV=1	AN10709	3.00725	5.2893	12.0861	205.5	1207.7	537.3	2343.1		1.70181	1.6457	4.78715	252.7	594	434.3	1805.5
Q5B3S7	RS9_PODAN 40S ribosomal protein S9 (S7) OS=Emericella nidulans (strain FGSC A4 / ATCC 38163 / CBS 112.46 / NRRL 194 / M139) GN=AN4803.2 PE=3 SV=1	AN4803	2.6956	4.4118	6.0685	414	2029.4	970.5	2370.3		1.25829	0.763	3.12488	487.9	531.9	620.1	2275.7
Q5B1X9	Ubiquitin-like protein DskB, putative (AFU_orthologue AFUA_6G13420) OS=Emericella nidulans (strain FGSC A4 / ATCC 38163 / CBS 112.46 / NRRL 194 / M139) GN=AN5451.2 PE=4 SV=1	AN5451	2.8336	11.565	17.4031	59.3	762	146.1	973.6		1.26621	2.6992	8.64702	46.6	179.7	59.6	601.4
O59922	cAMP-dependent protein kinase regulatory subunit OS=Emericella nidulans (strain FGSC A4 / ATCC 38163 / CBS 112.46 / NRRL 194 / M139) GN=pkaR PE=3 SV=1	AN4987	1.9964	3.8673	12.6458	70.4	302.5	122.2	839.9		1.06623	1.6065	8.33815	68.8	157.9	74.1	856.2
Q5ASI4	Nascent polypeptide-associated complex subunit beta OS=Emericella nidulans (strain FGSC A4 / ATCC 38163 / CBS 112.46 / NRRL 194 / M139) GN=egd1 PE=3 SV=1	AN8746	2.71745	11.1114	16.7003	165.4	2042.1	390.9	2605.8		1.33155	2.6362	7.68423	213.1	802.6	286.7	2444.1
C8VT57	Putative endo beta 1,3 glucanase, GH81 family (Eurofung) OS=Emericella nidulans (strain FGSC A4 / ATCC 38163 / CBS 112.46 / NRRL 194 / M139) GN=ANIA_00472 PE=4 SV=1	AN0472	0.8556	2.1807	4.96292	121.9	295.4	90.7	570.7		1.59984	1.694	3.31516	25	60.5	40.4	123.7
C8V6D1	Cofactor for methionyl-and glutamyl-tRNA synthetases, putative (AFU_orthologue AFUA_2G15940) OS=Emericella nidulans (strain FGSC A4 / ATCC 38163 / CBS 112.46 / NRRL 194 / M139) GN=ANIA_10474 PE=4 SV=1	AN10474	2.5737	7.3899	25.0446	88.8	729.1	198.7	2098.1		1.05534	2.5459	13.3297	112.8	410.2	120.2	2244.2
Q5BB08	Adenosine kinase, putative (AFU_orthologue AFUA_5G06390) OS=Emericella nidulans (strain FGSC A4 / ATCC 38163 / CBS 112.46 / NRRL 194 / M139) GN=AN2272.2 PE=4 SV=1	AN2272	1.4168	2.7081	2.88002	745	2241.7	917.7	2024.3		1.33056	1.2278	1.90414	599.8	1052.1	806.3	1704.6
P28346	Rodlet protein OS=Emericella nidulans (strain FGSC A4 / ATCC 38163 / CBS 112.46 / NRRL 194 / M139) GN=rodA PE=2 SV=1	AN8803	1.22475	0.2898	0.02862	2932.5	943.7	3124.1	79.4		0.74349	0.1715	0.03149	6503.2	1590.3	4881	305.1
C8VJZ3	Uroporphyrinogen decarboxylase OS=Emericella nidulans (strain FGSC A4 / ATCC 38163 / CBS 112.46 / NRRL 194 / M139) GN=ANIA_02733 PE=3 SV=1	AN2733	0.85675	1.1286	1.14586	369.5	463.4	275.3	399.5		0.82566	0.4333	1.04654	320.5	198.3	267.3	500.5
P0C0V3	Cytochrome c peroxidase, mitochondrial OS=Emericella nidulans (strain FGSC A4 / ATCC 38163 / CBS 112.46 / NRRL 194 / M139) GN=ccp1 PE=3 SV=1	AN10220	1.6675	5.5737	14.5411	179.2	1109.8	259.9	2458.2		1.19592	2.2036	10.8433	98.6	310.4	119.1	1595.7
Q5AVT6	DUF636 domain protein (AFU_orthologue AFUA_2G15290) OS=Emericella nidulans (strain FGSC A4 / ATCC 38163 / CBS 112.46 / NRRL 194 / M139) GN=AN7594.2 PE=4 SV=1	AN7594	2.64155	7.7499	7.48996	275.8	2374.9	633.4	1948.8		1.5444	2.0902	3.52487	457.4	1365.9	713.4	2406.2
Q5B1I3	Ubiquinol-cytochrome c reductase complex 17 kd protein (AFU_orthologue AFUA_4G11390) OS=Emericella nidulans (strain FGSC A4 / ATCC 38163 / CBS 112.46 / NRRL 194 / M139) GN=AN5597.2 PE=4 SV=1	AN5597	2.8704	6.4935	37.6427	69.3	500	173	2461		2.38689	1.6604	19.6993	54.5	129.3	131.4	1602.4
Q5B0H3	Branched-chain-amino-acid aminotransferase OS=Emericella nidulans (strain FGSC A4 / ATCC 38163 / CBS 112.46 / NRRL 194 / M139) GN=AN5957.2 PE=3 SV=1	AN5957	1.33745	1.0656	4.55482	119.7	141.7	139.2	514.4		0.891	0.714	2.00397	112.5	114.7	101.2	336.5
C8V6E0	Allergen, putative (AFU_orthologue AFUA_5G01440) OS=Emericella nidulans (strain FGSC A4 / ATCC 38163 / CBS 112.46 / NRRL 194 / M139) GN=ANIA_08080 PE=4 SV=1	AN8080	1.83425	4.6683	10.4887	42.7	221.5	68.1	422.5		1.3068	2.3884	3.63475	208	709.8	274.6	1128.4
Q5ATN7	FK506-binding protein 2 OS=Emericella nidulans (strain FGSC A4 / ATCC 38163 / CBS 112.46 / NRRL 194 / M139) GN=fkbB PE=3 SV=1	AN8343	1.6836	1.6524	7.94152	96.3	176.8	141	721.5		0.64152	0.5411	1.8559	39.2	30.3	25.4	108.6
Q5AVD8	SsDNA binding protein, putative (AFU_orthologue AFUA_5G07890) OS=Emericella nidulans (strain FGSC A4 / ATCC 38163 / CBS 112.46 / NRRL 194 / M139) GN=AN7742.2 PE=4 SV=1	AN7742	1.86645	6.2613	11.536	62.4	434.1	101.3	679.1		1.6038	3.0877	11.8376	56	247	90.7	989.4
Q5B082	Aspartate transaminase (Eurofung) OS=Emericella nidulans (strain FGSC A4 / ATCC 38163 / CBS 112.46 / NRRL 194 / M139) GN=AN6048.2 PE=4 SV=1	AN6048	1.01545	2.1663	2.00764	234.9	565.5	207.3	445		0.93258	0.6209	0.92661	321.6	285.2	302.9	444.8
Q5B7J9	Uncharacterized protein OS=Emericella nidulans (strain FGSC A4 / ATCC 38163 / CBS 112.46 / NRRL 194 / M139) GN=AN3481.2 PE=4 SV=1	AN3481	0.7084	0.4581	2.88638	1107.8	563.7	681.9	3016.4		1.04049	0.266	4.84812	426.8	162	448.5	3088.2
C8V7K1	40S ribosomal protein S10b (AFU_orthologue AFUA_6G12660) OS=Emericella nidulans (strain FGSC A4 / ATCC 38163 / CBS 112.46 / NRRL 194 / M139) GN=ANIA_03706 PE=4 SV=1	AN3706	2.31265	4.4271	6.58684	458.5	2255.4	921.9	2849		0.92961	0.5292	3.31583	494.8	374.2	464.4	2448.8
C8VSF4	Obg-like ATPase 1 OS=Emericella nidulans (strain FGSC A4 / ATCC 38163 / CBS 112.46 / NRRL 194 / M139) GN=ANIA_10170 PE=3 SV=1	AN10170	1.94005	2.6703	5.39222	515.8	1530.4	870.4	2623.7		1.16424	1.0598	2.04752	554.2	838.9	651.8	1693.4
Q5B615	Eukaryotic translation initiation factor 5A OS=Emericella nidulans (strain FGSC A4 / ATCC 38163 / CBS 112.46 / NRRL 194 / M139) GN=AN4015.2 PE=3 SV=1	AN4015	3.13835	6.2487	27.3416	231	1603.9	630.4	5958.4		0.9999	0.5621	8.19678	511.7	410.7	516.8	6260.3
Q5B0Y0	60S ribosomal protein L18 (AFU_orthologue AFUA_2G07380) OS=Emericella nidulans (strain FGSC A4 / ATCC 38163 / CBS 112.46 / NRRL 194 / M139) GN=AN5800.2 PE=4 SV=1	AN5800	1.98145	3.6945	2.25568	294.9	1210.7	508	627.6		1.61271	1.0255	2.87765	32.9	48.2	53.6	141.3
Q5BBL1	Cytochrome b5, putative (AFU_orthologue AFUA_2G04710) OS=Emericella nidulans (strain FGSC A4 / ATCC 38163 / CBS 112.46 / NRRL 194 / M139) GN=AN2069.2 PE=3 SV=1	AN2069	1.9527	10.1979	20.4686	334.3	3788.1	567.7	6455.5		1.26324	4.2196	17.0683	170.4	1027.2	217.5	4340.9
C8VSG5	Conserved aldo-keto oxidoreductase, NADPH-dependent (Eurofung) OS=Emericella nidulans (strain FGSC A4 / ATCC 38163 / CBS 112.46 / NRRL 194 / M139) GN=ANIA_01274 PE=4 SV=1	AN1274	1.3777	1.6803	2.8991	307.2	573.6	367.9	840.3		0.8514	0.4368	1.65758	572.1	356.8	492	1415.6
P29429	Thioredoxin OS=Emericella nidulans (strain FGSC A4 / ATCC 38163 / CBS 112.46 / NRRL 194 / M139) GN=TRX1 PE=1 SV=2	AN0170	3.63285	17.5428	19.6036	108.6	2116.8	343.1	2008.5		1.51173	1.8494	5.70371	152.1	401.8	232.3	1294.8
C8VFJ3	Uncharacterized protein OS=Emericella nidulans (strain FGSC A4 / ATCC 38163 / CBS 112.46 / NRRL 194 / M139) GN=ANIA_05747 PE=3 SV=1	AN5747	1.37885	1.8765	7.05112	99.3	207	119.1	660.5		0.98703	0.7392	2.76308	143	151	142.5	589.8
Q5B161	60S acidic ribosomal protein P1 (AFU_orthologue AFUA_1G06830) OS=Emericella nidulans (strain FGSC A4 / ATCC 38163 / CBS 112.46 / NRRL 194 / M139) GN=AN5719.2 PE=3 SV=1	AN5719	2.2471	5.4621	19.7955	178	1080.2	347.9	3324.1		1.09395	1.7913	13.065	191.7	490.5	211.8	3738.1
Q5AZS7	Uncharacterized protein OS=Emericella nidulans (strain FGSC A4 / ATCC 38163 / CBS 112.46 / NRRL 194 / M139) GN=AN6203.2 PE=4 SV=1	AN6203	1.4605	2.9457	11.8794	30.4	99.5	38.6	340.7		0.77814	1.078	7.44772	46.7	71.9	36.7	519.1
C8VNK6	Possible apospory-associated protein c (AFU_orthologue AFUA_4G08880) OS=Emericella nidulans (strain FGSC A4 / ATCC 38163 / CBS 112.46 / NRRL 194 / M139) GN=ANIA_10222 PE=4 SV=1	AN10222	0.8625	1.5561	1.82426	14	24.2	10.5	24.1		0.72171	0.6307	2.60496	429.2	386.6	312.7	1668.8
Q5BAX8	E3 ubiquitin ligase complex SCF subunit sconC OS=Emericella nidulans (strain FGSC A4 / ATCC 38163 / CBS 112.46 / NRRL 194 / M139) GN=sconC PE=3 SV=2	AN2302	3.63975	13.5657	11.5699	16.4	247.2	51.9	179		1.16721	1.0248	10.0902	15.1	22.1	17.8	227.4
Q5BD46	ATP synthase subunit 4, mitochondrial (Broad) OS=Emericella nidulans (strain FGSC A4 / ATCC 38163 / CBS 112.46 / NRRL 194 / M139) GN=AN1534.2 PE=4 SV=1	AN1534	2.3805	8.9838	8.78104	130.5	1302.6	270.1	1081		1.38798	1.5435	4.36505	102.9	226.9	144.3	670.4
Q5B0P6	Orotate phosphoribosyltransferase (Eurofung) OS=Emericella nidulans (strain FGSC A4 / ATCC 38163 / CBS 112.46 / NRRL 194 / M139) GN=AN5884.2 PE=3 SV=1	AN5884	1.5295	3.0672	4.09054	501.8	1710.1	667.6	1936.2		1.0098	1.1382	2.23646	512.5	833.5	522.6	1710.6
C8V6S7	Peptidyl-prolyl cis-trans isomerase OS=Emericella nidulans (strain FGSC A4 / ATCC 38163 / CBS 112.46 / NRRL 194 / M139) GN=ANIA_03814 PE=3 SV=1	AN3814	3.2591	5.4198	5.28516	80.9	487.2	229.3	403.4		1.19196	1.1858	1.86126	96.1	162.8	115.7	267
C8V8G5	Uncharacterized protein OS=Emericella nidulans (strain FGSC A4 / ATCC 38163 / CBS 112.46 / NRRL 194 / M139) GN=ANIA_04470 PE=4 SV=1	AN4470	2.39545	4.9599	10.2661	137.5	757.7	286.4	1331.7		1.39689	0.9751	4.13591	189.9	264.5	267.9	1172.2
C8VC98	Succinyl-CoA ligase subunit beta OS=Emericella nidulans (strain FGSC A4 / ATCC 38163 / CBS 112.46 / NRRL 194 / M139) GN=ANIA_07000 PE=3 SV=1	AN7000	1.5295	2.7954	2.74222	580.9	1804.5	772.8	1502.7		0.77616	0.5894	1.85322	61.5	51.8	48.2	170.1
C8V9V1	Proteasome subunit alpha type OS=Emericella nidulans (strain FGSC A4 / ATCC 38163 / CBS 112.46 / NRRL 194 / M139) GN=ANIA_04869 PE=3 SV=1	AN4869	2.9348	7.4916	19.9227	69.2	576	176.6	1300.6		1.63845	1.6002	6.63903	62.6	143.1	103.6	620.3
Q5BGC8	Uncharacterized protein OS=Emericella nidulans (strain FGSC A4 / ATCC 38163 / CBS 112.46 / NRRL 194 / M139) GN=AN0402.2 PE=4 SV=1	AN0402	0.7498	0.3672	0.22154	632.3	258.1	412.1	131.9		2.1285	0.4662	1.06195	441.6	294.2	949.5	700
Q5AYJ9	ATP synthase D chain, mitochondrial, putative (AFU_orthologue AFUA_6G03810) OS=Emericella nidulans (strain FGSC A4 / ATCC 38163 / CBS 112.46 / NRRL 194 / M139) GN=AN6631.2 PE=4 SV=1	AN6631	2.48285	10.4175	13.7832	118.5	1371.6	255.8	1540.9		1.43649	2.7601	10.6342	127.1	501.2	184.4	2017.3
Q5B1P6	Hypothetical D-isomer specific 2-hydroxyacid dehydrogenase (Eurofung) OS=Emericella nidulans (strain FGSC A4 / ATCC 38163 / CBS 112.46 / NRRL 194 / M139) GN=AN5534.2 PE=3 SV=1	AN5534	0.85215	1.4058	1.51368	58.2	90.9	43.1	83.1		0.84051	0.8267	1.87332	130.1	153.6	110.4	363.7
Q5B4B4	Heat shock protein (Eurofung) OS=Emericella nidulans (strain FGSC A4 / ATCC 38163 / CBS 112.46 / NRRL 194 / M139) GN=AN4616.2 PE=3 SV=1	AN4616	1.13505	0.999	3.29448	191.1	212.2	188.6	594		0.69993	0.4319	1.3735	52.5	32.4	37.1	107.6
Q5B1Y9	Ribosomal protein S13p/S18e (AFU_orthologue AFUA_6G13550) OS=Emericella nidulans (strain FGSC A4 / ATCC 38163 / CBS 112.46 / NRRL 194 / M139) GN=AN5441.2 PE=3 SV=1	AN5441	1.59735	2.4471	4.49016	216.9	589.8	301.2	918.8		1.01871	0.8806	3.12756	222.4	279.7	228.9	1038.2
Q5B1T1	Nuclear pore complex protein An-Mlp1 (Eurofung) OS=Emericella nidulans (strain FGSC A4 / ATCC 38163 / CBS 112.46 / NRRL 194 / M139) GN=AN5499.2 PE=4 SV=1	AN5499	1.3018	6.8589	6.64514	130.7	996.1	147.9	819.4		1.43055	2.7496	7.3901	140.4	551.5	202.9	1548.6
Q5B4Z1	GPI-anchored cell wall organization protein Ecm33 (AFU_orthologue AFUA_4G06820) OS=Emericella nidulans (strain FGSC A4 / ATCC 38163 / CBS 112.46 / NRRL 194 / M139) GN=AN4390.2 PE=4 SV=1	AN4390	1.02695	2.6892	2.9309	824.8	2464.3	736.5	2280.7		0.85635	0.9149	2.84884	506.3	661.9	438	2152.6
Q5AWN1	Curved DNA-binding protein (42 kDa protein) (AFU_orthologue AFUA_2G16820) OS=Emericella nidulans (strain FGSC A4 / ATCC 38163 / CBS 112.46 / NRRL 194 / M139) GN=AN7299.2 PE=4 SV=1	AN7299	2.599	6.0561	8.23938	135.9	914.5	307.1	1056.3		1.41471	2.457	4.0133	97.3	341.5	139	582.8
C8VQ30	2-isopropylmalate synthase (Eurofung) OS=Emericella nidulans (strain FGSC A4 / ATCC 38163 / CBS 112.46 / NRRL 194 / M139) GN=ANIA_00840 PE=3 SV=1	AN0840	1.20865	1.0467	4.1022	101.1	117.6	106.3	391.3		0.8316	0.714	1.53497	232.1	236.7	195	531.8
C8VAU8	UDP-glucose 4-epimerase (Eurofung) OS=Emericella nidulans (strain FGSC A4 / ATCC 38163 / CBS 112.46 / NRRL 194 / M139) GN=ANIA_04727 PE=1 SV=1	AN4727	2.21605	2.5659	13.2765	218.7	623.5	421.4	2739.2		1.19988	0.8477	3.4103	228.9	277.1	277.5	1165.1
Q5AQK5	2,4-dihydroxyhept-2-ene-1,7-dioic acid aldolase (AFU_orthologue AFUA_1G11530) OS=Emericella nidulans (strain FGSC A4 / ATCC 38163 / CBS 112.46 / NRRL 194 / M139) GN=AN9425.2 PE=4 SV=1	AN9425	0.3956	0.9216	7.36382	53.2	54.5	18.3	369.6		0.73359	1.183	4.60223	104.3	176.3	77.3	716.4
C8VQV2	Exo-beta-1,3-glucanase, putative (AFU_orthologue AFUA_6G11980) OS=Emericella nidulans (strain FGSC A4 / ATCC 38163 / CBS 112.46 / NRRL 194 / M139) GN=ANIA_00779 PE=4 SV=1	AN0779	1.3754	3.393	2.2313	50.5	190.4	60.4	106.3		1.24938	1.7311	2.0703	71.1	175.8	89.7	219.7
Q5BFX1	Mitochondrial import receptor subunit (Tom20), putative (AFU_orthologue AFUA_6G11380) OS=Emericella nidulans (strain FGSC A4 / ATCC 38163 / CBS 112.46 / NRRL 194 / M139) GN=AN0559.2 PE=3 SV=1	AN0559	2.1367	9.1314	9.39902	76	771.1	141.2	673.9		1.0692	3.416	7.31238	47.5	231.8	51.3	518.4
Q5B9B8	EB1 homolog (Eurofung) OS=Emericella nidulans (strain FGSC A4 / ATCC 38163 / CBS 112.46 / NRRL 194 / M139) GN=AN2862.2 PE=4 SV=1	AN2862	1.71925	2.1483	3.53616	658.3	1571.6	984.3	2196.4		1.03851	0.3605	3.00964	194	99.9	203.6	871.5
C8V7E4	Glutamyl-tRNA synthetase (AFU_orthologue AFUA_5G03560) OS=Emericella nidulans (strain FGSC A4 / ATCC 38163 / CBS 112.46 / NRRL 194 / M139) GN=ANIA_08224 PE=4 SV=1	AN8224	2.0907	2.9205	3.3655	71.4	231.7	129.8	226.7		0.93258	0.9632	1.88672	144.5	198.8	136.1	406.9
Q5B3S8	60S ribosomal protein L21, putative (AFU_orthologue AFUA_3G06960) OS=Emericella nidulans (strain FGSC A4 / ATCC 38163 / CBS 112.46 / NRRL 194 / M139) GN=AN4802.2 PE=4 SV=1	AN4802	3.1832	4.6134	8.62946	125.7	644.3	347.9	1023.3		1.79685	1.106	1.41906	340.8	538.3	618.4	721.9
Q5BB95	Endodeoxyribonuclease (Eurofung) OS=Emericella nidulans (strain FGSC A4 / ATCC 38163 / CBS 112.46 / NRRL 194 / M139) GN=AN2185.2 PE=4 SV=1	AN2185	1.05225	3.2544	7.27054	89.8	324.7	82.2	615.9		1.08603	1.1144	4.2277	194.4	309.5	213.3	1226.7
C8VI41	Uncharacterized protein OS=Emericella nidulans (strain FGSC A4 / ATCC 38163 / CBS 112.46 / NRRL 194 / M139) GN=ANIA_03262 PE=4 SV=1	AN3262	1.10975	0.8856	0.17278	165	162.3	159.2	26.9		1.73745	1.0094	0.8442	134.5	193.9	236	169.5
Q5B4R7	Clathrin heavy chain OS=Emericella nidulans (strain FGSC A4 / ATCC 38163 / CBS 112.46 / NRRL 194 / M139) GN=AN4463.2 PE=3 SV=1	AN4463	1.54445	4.023	6.08652	110.6	494.4	148.5	635.1		1.16127	1.5288	3.17446	88.1	192.4	103.3	417.4
C8VT43	Uncharacterized protein OS=Emericella nidulans (strain FGSC A4 / ATCC 38163 / CBS 112.46 / NRRL 194 / M139) GN=ANIA_01152 PE=4 SV=1	AN1152	1.16955	4.3533	3.97182	583.4	2821.8	593.1	2185.9		1.5345	1.5134	2.19559	780	1686.1	1209.1	2556.2
Q5B131	Probable carboxypeptidase AN5749 OS=Emericella nidulans (strain FGSC A4 / ATCC 38163 / CBS 112.46 / NRRL 194 / M139) GN=AN5749 PE=3 SV=1	AN5749	0.80615	3.051	18.0158	152.3	516.3	106.7	2588.5		1.13751	3.5595	9.73644	75.4	383.4	86.6	1095.7
P24634	Tubulin alpha-2 chain OS=Emericella nidulans (strain FGSC A4 / ATCC 38163 / CBS 112.46 / NRRL 194 / M139) GN=tubB PE=3 SV=2	AN7570	1.5548	3.9645	5.56924	45.7	201.3	61.8	240.1		1.19988	0.7686	3.91615	135.1	148.3	163.7	789.7
C8V0H7	60S ribosomal protein L28 (AFU_orthologue AFUA_6G05200) OS=Emericella nidulans (strain FGSC A4 / ATCC 38163 / CBS 112.46 / NRRL 194 / M139) GN=ANIA_06500 PE=4 SV=1	AN6500	2.60935	2.3634	8.44184	59.1	155.2	134.1	470.7		1.3266	1.7941	18.4083	107.9	276.5	144.6	2964.5
C8VK55	Cystathionine gamma-synthase (AFU_orthologue AFUA_7G01590) OS=Emericella nidulans (strain FGSC A4 / ATCC 38163 / CBS 112.46 / NRRL 194 / M139) GN=ANIA_11168 PE=3 SV=1	AN11168	0.6003	0.783	3.06234	407.8	354.7	212.8	1178.3		0.71082	0.4795	1.22275	499.7	342.2	359	912.2
Q5BEX3	40S ribosomal protein S22 (Broad) OS=Emericella nidulans (strain FGSC A4 / ATCC 38163 / CBS 112.46 / NRRL 194 / M139) GN=AN0907.2 PE=3 SV=1	AN0907	2.32415	3.6567	5.0244	372.6	1513.8	753	1766		0.92466	0.8624	1.93295	311.6	384	291	898.9
Q5AUE4	Uncharacterized protein OS=Emericella nidulans (strain FGSC A4 / ATCC 38163 / CBS 112.46 / NRRL 194 / M139) GN=AN8086.2 PE=4 SV=1	AN8086	0.805	2.3724	7.20694	95.6	252	66.9	650		1.1286	2.0622	6.13318	98	288.7	111.7	897.1
Q5B0I6	Carboxylic ester hydrolase OS=Emericella nidulans (strain FGSC A4 / ATCC 38163 / CBS 112.46 / NRRL 194 / M139) GN=AN5944.2 PE=3 SV=1	AN5944	0.6762	1.962	1.04092	43.9	95.7	25.8	43.1		1.22661	1.4973	0.85358	86.2	184.4	106.8	109.8
Q5B1G4	Kynurenine aminotransferase, putative (AFU_orthologue AFUA_4G11190) OS=Emericella nidulans (strain FGSC A4 / ATCC 38163 / CBS 112.46 / NRRL 194 / M139) GN=AN5616.2 PE=4 SV=1	AN5616	0.7958	1.6668	3.09096	430.5	797.1	297.9	1255.3		0.94545	0.8274	2.50245	368.1	435	351.6	1375
C8V9S3	Acetylglutamate kinase (Eurofung) OS=Emericella nidulans (strain FGSC A4 / ATCC 38163 / CBS 112.46 / NRRL 194 / M139) GN=ANIA_08770 PE=4 SV=1	AN8770	2.0194	4.0707	9.98838	500.6	2264.3	879	4717.3		0.86625	1.127	2.9681	198.8	320.1	173.9	880.6
Q5BEA4	ADP-ribosylation factor (Broad) OS=Emericella nidulans (strain FGSC A4 / ATCC 38163 / CBS 112.46 / NRRL 194 / M139) GN=AN1126.2 PE=3 SV=1	AN1126	1.7871	1.6056	7.31718	116.7	208.2	181.4	805.6		1.08999	0.9471	2.23579	225.4	304.9	248.2	752.2
Q5ASA6	Eukaryotic translation initiation factor 6 OS=Emericella nidulans (strain FGSC A4 / ATCC 38163 / CBS 112.46 / NRRL 194 / M139) GN=tif6 PE=3 SV=1	AN8824	1.1615	2.7495	4.98518	122	372.7	123.2	573.8		0.94743	1.0962	3.0217	143.1	224.1	137	645.4
Q5AZN2	GrpE protein homolog OS=Emericella nidulans (strain FGSC A4 / ATCC 38163 / CBS 112.46 / NRRL 194 / M139) GN=AN6248.2 PE=3 SV=1	AN6248	3.28325	11.4993	19.5114	51.1	652.9	145.9	940.6		1.77507	2.9708	25.4312	46.3	196.5	83	1757.4
Q5B1H0	L-aminoadipate-semialdehyde dehydrogenase OS=Emericella nidulans (strain FGSC A4 / ATCC 38163 / CBS 112.46 / NRRL 194 / M139) GN=AN5610.2 PE=3 SV=1	AN5610	1.035	0.5751	2.2737	64.9	41.5	58.4	139.2		0.79794	0.4718	0.88373	158.5	106.8	127.8	209.1
Q5B789	Methylmalonate-semialdehyde dehydrogenase, putative (AFU_orthologue AFUA_4G12870) OS=Emericella nidulans (strain FGSC A4 / ATCC 38163 / CBS 112.46 / NRRL 194 / M139) GN=AN3591.2 PE=3 SV=1	AN3591	0.55085	0.6705	2.03096	98.5	73.4	47.2	188.7		0.67716	0.3563	1.05726	44.6	22.7	30.5	70.4
Q5AYK1	Ribosomal protein L14 (AFU_orthologue AFUA_6G03830) OS=Emericella nidulans (strain FGSC A4 / ATCC 38163 / CBS 112.46 / NRRL 194 / M139) GN=AN6629.2 PE=4 SV=1	AN6629	2.0079	3.0114	19.239	173.1	579.2	302.3	3141.7		0.88902	1.1179	4.82534	406.9	649.9	365.3	2930.4
C8VUC6	ATP synthase delta chain, mitochondrial, putative (AFU_orthologue AFUA_1G03100) OS=Emericella nidulans (strain FGSC A4 / ATCC 38163 / CBS 112.46 / NRRL 194 / M139) GN=ANIA_10032 PE=3 SV=1	AN10032	2.3759	7.1901	14.3853	56	447.4	115.7	760		0.68211	1.4686	4.72618	185.9	390	128	1311.4
Q5B6S4	Proteasome subunit beta type OS=Emericella nidulans (strain FGSC A4 / ATCC 38163 / CBS 112.46 / NRRL 194 / M139) GN=AN3756.2 PE=3 SV=1	AN3756	1.60655	6.1776	5.52366	61.7	423.5	86.2	321.5		0.93555	0.9632	4.51446	29	39.9	27.4	195.4
Q5B0Q1	Phosphatidylglycerol/phosphatidylinositol transfer protein OS=Emericella nidulans (strain FGSC A4 / ATCC 38163 / CBS 112.46 / NRRL 194 / M139) GN=npc2 PE=3 SV=1	AN5879	2.3046	3.7908	8.80436	337.2	1420.3	675.6	2800.7		1.69191	1.099	4.44679	411.1	645.4	702.7	2728.4
Q5AZ54	Uncharacterized protein OS=Emericella nidulans (strain FGSC A4 / ATCC 38163 / CBS 112.46 / NRRL 194 / M139) GN=AN6426.2 PE=4 SV=1	AN6426	3.05095	0.8379	0.36994	463.4	431.6	1229.5	161.5		1.75923	0.8834	1.37886	10.3	13	18.3	21.2
G5EB52	Uncharacterized protein OS=Emericella nidulans (strain FGSC A4 / ATCC 38163 / CBS 112.46 / NRRL 194 / M139) GN=AN5942.2 PE=4 SV=1	AN5942	0.66585	0.405	0.35828	305.6	137.6	176.8	103.3		0.59697	0.2331	0.59831	277.2	92.2	167.2	247.5
Q5ARJ0	Uncharacterized protein OS=Emericella nidulans (strain FGSC A4 / ATCC 38163 / CBS 112.46 / NRRL 194 / M139) GN=AN9090.2 PE=4 SV=1	AN9090	2.01365	3.4119	3.88914	35.4	134.2	62	129.9		0.79398	0.4263	0.75978	71.1	43.3	57	80.6
C8VA57	Dienelactone hydrolase family protein (AFU_orthologue AFUA_6G01940) OS=Emericella nidulans (strain FGSC A4 / ATCC 38163 / CBS 112.46 / NRRL 194 / M139) GN=ANIA_08664 PE=4 SV=1	AN8664	1.4651	6.0093	8.20334	146.5	978.2	186.7	1133.7		1.35432	3.7786	6.88894	66.6	359.5	91.1	684.8
C8V8L0	60S ribosomal protein L22, putative (AFU_orthologue AFUA_3G12300) OS=Emericella nidulans (strain FGSC A4 / ATCC 38163 / CBS 112.46 / NRRL 194 / M139) GN=ANIA_05014 PE=4 SV=1	AN5014	1.8285	2.6406	6.78612	358.1	1050.7	569.5	2292.6		0.81081	0.6174	2.18554	397.8	350.7	325.7	1297.6
Q5BEV8	Coatomer subunit delta, putative (Eurofung) OS=Emericella nidulans (strain FGSC A4 / ATCC 38163 / CBS 112.46 / NRRL 194 / M139) GN=AN0922.2 PE=4 SV=1	AN0922	2.0976	4.1337	3.96758	68.1	312.8	124.2	254.9		1.32462	0.9163	2.61702	110.2	144.2	147.4	430.4
Q5BB55	Nucleoside-diphosphate-sugar epimerase, putative (AFU_orthologue AFUA_5G07170) OS=Emericella nidulans (strain FGSC A4 / ATCC 38163 / CBS 112.46 / NRRL 194 / M139) GN=AN2225.2 PE=4 SV=1	AN2225	0.6785	1.2366	5.24488	110.4	151.7	65.1	546.3		0.80685	0.8932	3.37747	135.1	172.4	110.1	681.1
C8V9J8	Glycyl-tRNA synthetase (AFU_orthologue AFUA_5G05920) OS=Emericella nidulans (strain FGSC A4 / ATCC 38163 / CBS 112.46 / NRRL 194 / M139) GN=ANIA_11125 PE=3 SV=1	AN11125	1.87795	2.9205	8.05812	151.7	492.2	247.8	1153.2		1.01772	1.085	2.71216	64.2	99.5	66	259.9
Q5B277	Uncharacterized protein OS=Emericella nidulans (strain FGSC A4 / ATCC 38163 / CBS 112.46 / NRRL 194 / M139) GN=AN5353.2 PE=4 SV=1	AN5353	0.99015	0.9846	0.38054	66.9	73.2	57.6	24		2.15721	0.357	0.6365	162.8	83.1	354.7	154.6
Q5B592	NADH-ubiquinone oxidoreductase, subunit G, putative (AFU_orthologue AFUA_5G04370) OS=Emericella nidulans (strain FGSC A4 / ATCC 38163 / CBS 112.46 / NRRL 194 / M139) GN=AN4288.2 PE=3 SV=1	AN4288	2.0447	4.545	7.59172	177.3	895.4	315.3	1269.9		0.91179	3.1941	3.48802	155.7	710.5	143.4	810.5
C8V8D3	Uncharacterized protein OS=Emericella nidulans (strain FGSC A4 / ATCC 38163 / CBS 112.46 / NRRL 194 / M139) GN=ANIA_04500 PE=4 SV=1	AN4500	3.0291	51.7779	33.4207	58.4	3359.8	153.8	1841.3		1.53648	6.7907	15.5072	123.9	1201.9	192.3	2867.7
Q5AQD3	HAD superfamily hydrolase, putative (AFU_orthologue AFUA_6G10760) OS=Emericella nidulans (strain FGSC A4 / ATCC 38163 / CBS 112.46 / NRRL 194 / M139) GN=AN9497.2 PE=4 SV=1	AN9497	1.5157	2.7648	7.3352	102.2	314	134.7	707.2		1.0494	2.5004	3.52621	119.2	425.8	126.3	627.4
Q5ARI3	40S ribosomal protein S24 OS=Emericella nidulans (strain FGSC A4 / ATCC 38163 / CBS 112.46 / NRRL 194 / M139) GN=AN9097.2 PE=3 SV=1	AN9097	2.2839	2.2374	13.1747	79.2	196.9	157.3	984.4		0.76131	0.4557	4.66722	167.4	108.9	128.8	1166.1
C8VCA5	Xanthine-guanine phosphoribosyl transferase Xpt1, putative (AFU_orthologue AFUA_4G04550) OS=Emericella nidulans (strain FGSC A4 / ATCC 38163 / CBS 112.46 / NRRL 194 / M139) GN=ANIA_06993 PE=4 SV=1	AN6993	1.5824	3.0528	3.975	66.5	225.6	91.5	249.4		1.09197	1.2551	1.69912	129.2	231.6	142.5	327.6
Q5B5G0	Ankyrin repeat protein (AFU_orthologue AFUA_1G06370) OS=Emericella nidulans (strain FGSC A4 / ATCC 38163 / CBS 112.46 / NRRL 194 / M139) GN=AN4220.2 PE=4 SV=1	AN4220	2.024	3.8979	24.9344	30.8	133.4	54.2	724.5		1.32462	2.0496	12.1739	71.9	210.5	96.2	1306.4
Q9C3Y4	GTP-binding protein rhoA OS=Emericella nidulans (strain FGSC A4 / ATCC 38163 / CBS 112.46 / NRRL 194 / M139) GN=rhoA PE=3 SV=1	AN5740	2.3897	6.1479	5.10708	47.3	323.1	98.3	227.9		1.21473	1.1977	3.24481	44	75.3	54	213.1
C8V287	ThiJ/PfpI family protein (AFU_orthologue AFUA_5G01430) OS=Emericella nidulans (strain FGSC A4 / ATCC 38163 / CBS 112.46 / NRRL 194 / M139) GN=ANIA_06796 PE=4 SV=1	AN6796	1.45475	1.8189	21.7173	28.3	57.2	35.8	579.8		1.29393	2.1574	4.50374	34.2	105.4	44.7	229.9
Q5B2K8	40S ribosomal protein S11 (Broad) OS=Emericella nidulans (strain FGSC A4 / ATCC 38163 / CBS 112.46 / NRRL 194 / M139) GN=AN5222.2 PE=3 SV=1	AN5222	2.4817	3.3813	3.0528	554.2	2082.3	1196	1596		1.386	0.8778	2.09777	442.8	555.3	619.9	1386.6
Q6KBA8	FK506-binding protein 1A OS=Emericella nidulans (strain FGSC A4 / ATCC 38163 / CBS 112.46 / NRRL 194 / M139) GN=fprA PE=3 SV=1	AN3598	1.7733	1.0341	8.3157	228.1	262	351.7	1789.4		1.08702	0.4886	0.71824	214	149.4	234.9	229.5
Q5AUU3	CipC protein [Source:UniProtKB/TrEMBLAcc:Q8NKC9] OS=Emericella nidulans (strain FGSC A4 / ATCC 38163 / CBS 112.46 / NRRL 194 / M139) GN=AN7937.2 PE=4 SV=1	AN7937	2.8773	3.6774	4.03966	168.9	690.1	422.6	643.6		1.75824	1.1662	1.92759	96	159.9	170.5	276.2
C8V2I1	Hydroxyacylglutathione hydrolase, putative (AFU_orthologue AFUA_5G12840) OS=Emericella nidulans (strain FGSC A4 / ATCC 38163 / CBS 112.46 / NRRL 194 / M139) GN=ANIA_06840 PE=4 SV=1		1.25005	2.6703	11.5381	81.8	242.7	88.9	890.4		1.20582	1.141	5.7821	55.9	91.1	68.1	482.4
C8VBV2	Small nuclear ribonucleoprotein SmF, putative (AFU_orthologue AFUA_2G15500) OS=Emericella nidulans (strain FGSC A4 / ATCC 38163 / CBS 112.46 / NRRL 194 / M139) GN=ANIA_10966 PE=3 SV=1	AN10966	1.196	2.5137	8.9464	15	41.9	15.6	126.6		1.01574	1.5078	2.31619	68.9	148.4	70.7	238.2
C8VN66	Uncharacterized protein OS=Emericella nidulans (strain FGSC A4 / ATCC 38163 / CBS 112.46 / NRRL 194 / M139) GN=ANIA_02317 PE=4 SV=1	AN2317	2.61395	2.3517	19.2178	104.9	274.1	238.4	1901.8		1.55628	0.665	3.30444	102.3	97.2	160.8	504.5
C8V1N6	Electron transfer flavoprotein alpha subunit, putative (AFU_orthologue AFUA_7G05470) OS=Emericella nidulans (strain FGSC A4 / ATCC 38163 / CBS 112.46 / NRRL 194 / M139) GN=ANIA_06699 PE=4 SV=1	AN6699	1.62725	3.1374	9.98944	55.6	193.8	78.7	524		1.01178	1.4357	5.79885	41.2	84.5	42.1	356.6
Q5B196	Uncharacterized protein OS=Emericella nidulans (strain FGSC A4 / ATCC 38163 / CBS 112.46 / NRRL 194 / M139) GN=AN5684.2 PE=4 SV=1	AN5684	6.0099	7.2873	22.4137	12.4	100.4	64.8	262.2		2.01267	2.576	10.8687	30.6	112.6	62.2	496.4
C8V6E2	Uncharacterized protein OS=Emericella nidulans (strain FGSC A4 / ATCC 38163 / CBS 112.46 / NRRL 194 / M139) GN=ANIA_11046 PE=4 SV=1	AN11046	0.2369	0.3906	0.06148	1410.7	612.7	290.4	81.8		1.33254	1.4091	0.57419	149.9	301.7	201.7	128.4
Q5B0N5	Secretory pathway gdp dissociation inhibitor (AFU_orthologue AFUA_2G11150) OS=Emericella nidulans (strain FGSC A4 / ATCC 38163 / CBS 112.46 / NRRL 194 / M139) GN=AN5895.2 PE=4 SV=1	AN5895	2.1505	3.2292	6.58684	140	502.3	261.8	870		0.891	0.4326	2.14199	70.7	43.7	63.6	226
Q5B2V5	Uncharacterized protein OS=Emericella nidulans (strain FGSC A4 / ATCC 38163 / CBS 112.46 / NRRL 194 / M139) GN=AN5125.2 PE=4 SV=1	AN5125	1.30525	10.3725	3.48846	100	1152.5	113.5	329.1		2.16018	10.878	5.67356	61.5	955.7	134.2	520.8
Q5BEF6	Hypothetical glycine cleavage H-protein (Eurofung) OS=Emericella nidulans (strain FGSC A4 / ATCC 38163 / CBS 112.46 / NRRL 194 / M139) GN=AN1074.2 PE=3 SV=1	AN1074	3.0889	5.9886	16.6325	59.2	393.9	159	928.9		2.15622	1.6345	5.99583	27.5	64.2	59.9	246.1
Q5B6A5	Uncharacterized protein OS=Emericella nidulans (strain FGSC A4 / ATCC 38163 / CBS 112.46 / NRRL 194 / M139) GN=AN3925.2 PE=4 SV=1	AN3925	5.03125	8.3052	1.64724	31.2	287.9	136.5	48.5		2.05821	1.2362	0.76246	86.2	152.2	179.2	98.1
C8VRT1	Coatomer subunit epsilon, putative (Eurofung) OS=Emericella nidulans (strain FGSC A4 / ATCC 38163 / CBS 112.46 / NRRL 194 / M139) GN=ANIA_00665 PE=4 SV=1		1.35125	1.2753	5.91586	162	229.5	190.4	904.2		0.7425	0.5369	3.13024	142.2	109	106.6	664.3
C8VIZ6	Uncharacterized protein OS=Emericella nidulans (strain FGSC A4 / ATCC 38163 / CBS 112.46 / NRRL 194 / M139) GN=ANIA_02978 PE=4 SV=1	AN2978	1.78825	14.22	35.8174	20	316	31.1	675.8		1.21869	2.4738	9.0919	77.4	273.5	95.3	1050.3
C8V349	40S ribosomal protein S15 (Broad) OS=Emericella nidulans (strain FGSC A4 / ATCC 38163 / CBS 112.46 / NRRL 194 / M139) GN=ANIA_05997 PE=3 SV=1		2.34485	6.2793	11.7989	274.3	1913.9	559.3	3053.1		0.78012	1.3727	3.64413	403.2	790.5	317.7	2193
C8VIG8	Hypothetical HET-C protein (Eurofung) OS=Emericella nidulans (strain FGSC A4 / ATCC 38163 / CBS 112.46 / NRRL 194 / M139) GN=ANIA_03147 PE=4 SV=1	AN3147	2.69445	10.7811	13.7069	148.5	1778.9	347.9	1920.2		1.16325	1.4133	7.25409	118.1	238.5	138.8	1278.7
C8VKB6	Uncharacterized protein OS=Emericella nidulans (strain FGSC A4 / ATCC 38163 / CBS 112.46 / NRRL 194 / M139) GN=ANIA_02702 PE=4 SV=1	AN2702	1.14885	7.5969	2.93408	147.1	1241.7	147	407.2		1.46025	2.1196	2.58084	210.5	637.4	310.4	810.9
C8VAT2	Translation initiation factor SUI1, putative (AFU_orthologue AFUA_3G06260) OS=Emericella nidulans (strain FGSC A4 / ATCC 38163 / CBS 112.46 / NRRL 194 / M139) GN=ANIA_04742 PE=4 SV=1	AN4742	2.08495	6.8301	5.25442	34.8	264.1	63.1	172.5		1.61073	3.5	3.22672	25.5	127.5	41.5	122.8
Q5B053	NADH-ubiquinone oxidoreductase 24 kDa subunit, mitochondrial [Precursor] (Eurofung) OS=Emericella nidulans (strain FGSC A4 / ATCC 38163 / CBS 112.46 / NRRL 194 / M139) GN=AN6077.2 PE=4 SV=1	AN6077	1.85495	5.3172	7.3564	90.5	534.7	146	628.1		1.38501	2.1525	4.82132	61.1	187.9	85.5	439.7
C8VRX6	Eukaryotic translation initiation factor 3 subunit F OS=Emericella nidulans (strain FGSC A4 / ATCC 38163 / CBS 112.46 / NRRL 194 / M139) GN=ANIA_10182 PE=3 SV=1	AN10182	2.64385	5.2596	4.4361	191.1	1116.7	439.4	799.7		1.10286	1.1942	2.50781	27.2	46.4	30.3	101.8
Q5AZP8	VATB_NEUCR Vacuolar ATP synthase subunit B (V-ATPase B subunit) (Vacuolar proton pump B subunit) (V-ATPase 57 kDa subunit) OS=Emericella nidulans (strain FGSC A4 / ATCC 38163 / CBS 112.46 / NRRL 194 / M139) GN=AN6232.2 PE=3 SV=1	AN6232	1.33515	1.5786	6.04412	127	222.8	147.4	724.2		0.81279	1.0479	3.33928	48.5	72.6	39.8	241.7
P14010	4-aminobutyrate aminotransferase OS=Emericella nidulans (strain FGSC A4 / ATCC 38163 / CBS 112.46 / NRRL 194 / M139) GN=gatA PE=3 SV=1	AN2248	1.1845	1.2132	2.85776	203.1	273.7	209.2	547.5		0.79992	0.7609	1.49879	154.9	168.3	125.1	346.5
Q5BD37	Hypothetical fumarate reductase (Eurofung) OS=Emericella nidulans (strain FGSC A4 / ATCC 38163 / CBS 112.46 / NRRL 194 / M139) GN=AN1543.2 PE=4 SV=1	AN1543	3.0751	9.2187	3.22664	38.7	396.4	103.5	117.8		0.8514	1.1067	4.10576	17.2	27.2	14.8	105.4
Q5B5E4	Uncharacterized protein OS=Emericella nidulans (strain FGSC A4 / ATCC 38163 / CBS 112.46 / NRRL 194 / M139) GN=AN4236.2 PE=3 SV=1	AN4236	2.14935	2.5236	13.5786	50.5	141.6	94.4	646.9		1.03356	0.9849	5.97037	125.5	176.6	131	1118.3
Q5BAJ8	Chaperonin, putative (AFU_orthologue AFUA_6G10700) OS=Emericella nidulans (strain FGSC A4 / ATCC 38163 / CBS 112.46 / NRRL 194 / M139) GN=AN2432.2 PE=3 SV=1	AN2432	1.8377	13.4487	14.3185	89.9	1343.4	143.7	1214.4		1.15137	2.6915	9.37397	123.7	475.6	143.9	1730.7
Q5B4K5	Cytochrome c subunit Vb, putative (AFU_orthologue AFUA_2G03010) OS=Emericella nidulans (strain FGSC A4 / ATCC 38163 / CBS 112.46 / NRRL 194 / M139) GN=AN4525.2 PE=4 SV=1	AN4525	1.51685	1.9692	8.53194	91.8	200.9	121.1	738.9		1.46421	0.9121	5.04175	43.2	56.3	63.9	325.1
C8V1L4	Uncharacterized protein OS=Emericella nidulans (strain FGSC A4 / ATCC 38163 / CBS 112.46 / NRRL 194 / M139) GN=ANIA_06679 PE=3 SV=1	AN6679	2.6312	3.5091	10.3912	242.4	945.2	554.7	2376.3		1.36125	0.8869	3.54229	230.7	292.3	317.3	1219.7
C8V7D3	NADH-ubiquinone oxidoreductase 39 kDa subunit, putative (AFU_orthologue AFUA_6G12790) OS=Emericella nidulans (strain FGSC A4 / ATCC 38163 / CBS 112.46 / NRRL 194 / M139) GN=ANIA_10440 PE=4 SV=1	AN10440	1.9274	2.7486	8.31888	77.7	237.3	130.2	609.8		1.49688	1.5897	3.87327	49.8	113.1	75.3	287.9
P27073	40S ribosomal protein S19 OS=Emericella nidulans (strain FGSC A4 / ATCC 38163 / CBS 112.46 / NRRL 194 / M139) GN=rps19 PE=3 SV=1	AN4060	2.8014	4.4577	12.3819	158.2	783.6	385.3	1848		1.14147	0.7833	4.60424	169.9	190.1	195.9	1167.5
C8VUG3	40S ribosomal protein S25, putative (AFU_orthologue AFUA_1G16523) OS=Emericella nidulans (strain FGSC A4 / ATCC 38163 / CBS 112.46 / NRRL 194 / M139) GN=ANIA_10130 PE=4 SV=1	AN10130	5.54645	13.1688	14.4563	66.6	974.5	321.2	908.3		1.37115	1.7668	4.05015	121.8	307.4	168.7	736.3
C8VEZ6	Glutamate synthase [Source:UniProtKB/TrEMBLAcc:Q9Y8F4] OS=Emericella nidulans (strain FGSC A4 / ATCC 38163 / CBS 112.46 / NRRL 194 / M139) GN=ANIA_05134 PE=4 SV=1	AN5134	2.14475	2.6451	7.19528	230.7	678.1	430.2	1566		1.39986	0.8456	2.39257	170.3	205.7	240.8	608.2
O59921	Alpha,alpha-trehalose-phosphate synthase [UDP-forming] OS=Emericella nidulans (strain FGSC A4 / ATCC 38163 / CBS 112.46 / NRRL 194 / M139) GN=tpsA PE=3 SV=1	AN5523	2.1827	3.7737	23.461	78.8	330.4	149.6	1744.1		1.12266	1.2712	5.54626	61.8	112.2	70.1	511.6
C8VQZ3	Transcription factor TFIIF complex subunit (Eurofung) OS=Emericella nidulans (strain FGSC A4 / ATCC 38163 / CBS 112.46 / NRRL 194 / M139) GN=ANIA_00083 PE=4 SV=1	AN0083	3.1648	4.8321	6.73206	43.6	234.1	120	276.9		1.37214	1.2726	3.98315	84	152.7	116.4	499.4
Q5BC75	Uncharacterized protein OS=Emericella nidulans (strain FGSC A4 / ATCC 38163 / CBS 112.46 / NRRL 194 / M139) GN=AN1855.2 PE=4 SV=1	AN1855	0.79465	0.5832	5.54062	332.9	215.8	229.9	1740		0.99	0.5222	5.30506	305.8	228	305.8	2421.3
Q5B5G5	Glutaredoxin Grx1, putative (AFU_orthologue AFUA_1G06100) OS=Emericella nidulans (strain FGSC A4 / ATCC 38163 / CBS 112.46 / NRRL 194 / M139) GN=AN4215.2 PE=4 SV=1	AN4215	2.7554	8.0712	17.5017	60.1	539	144	992.3		1.18602	1.9271	7.6313	84.7	233.2	101.5	964.7
Q5AU55	Uncharacterized protein OS=Emericella nidulans (strain FGSC A4 / ATCC 38163 / CBS 112.46 / NRRL 194 / M139) GN=AN8175.2 PE=4 SV=1	AN8175	1.3432	5.6304	4.06192	72.7	454.8	84.9	278.6		1.15632	5.5104	2.41736	12.5	98.4	14.6	45.1
C8V2R8	Uncharacterized protein OS=Emericella nidulans (strain FGSC A4 / ATCC 38163 / CBS 112.46 / NRRL 194 / M139) GN=ANIA_06083 PE=4 SV=1	AN6083	4.1906	5.6295	7.95106	160.6	1004.6	585.2	1204.7		1.52163	0.4557	2.66325	187.3	121.9	287.9	744.5
C8VUY4	Oxidoreductase, short chain dehydrogenase/reductase family (AFU_orthologue AFUA_5G11240) OS=Emericella nidulans (strain FGSC A4 / ATCC 38163 / CBS 112.46 / NRRL 194 / M139) GN=ANIA_00179 PE=3 SV=1	AN0179	3.74785	33.498	13.9846	59	2196	192.3	778.4		1.36917	3.0625	5.66552	47.2	206.5	65.3	399.1
P23754	Histone H2B OS=Emericella nidulans (strain FGSC A4 / ATCC 38163 / CBS 112.46 / NRRL 194 / M139) GN=htbA PE=3 SV=2	AN3469	2.82325	2.9151	9.77744	92.4	299.3	226.8	852.3		1.04841	0.4032	3.82235	159.8	92.1	169.3	911.7
Q5ASM1	Aspartate aminotransferase OS=Emericella nidulans (strain FGSC A4 / ATCC 38163 / CBS 112.46 / NRRL 194 / M139) GN=AN8709.2 PE=3 SV=1	AN8709	1.04305	1.917	5.62436	269.4	573.9	244.3	1429.5		0.39996	0.4963	1.742	783.4	555.4	316.8	2036.6
Q5BGK2	Uncharacterized protein OS=Emericella nidulans (strain FGSC A4 / ATCC 38163 / CBS 112.46 / NRRL 194 / M139) GN=AN0328.2 PE=4 SV=1	AN0328	1.7641	2.8971	22.0957	21.9	70.5	33.6	456.5		1.41471	1.904	26.5005	16.1	43.8	23	636.8
Q5B8G3	Nucleolar protein 58 OS=Emericella nidulans (strain FGSC A4 / ATCC 38163 / CBS 112.46 / NRRL 194 / M139) GN=nop58 PE=3 SV=1	AN3167	1.90325	2.0295	15.6816	100.5	226.6	166.3	1486.8		0.9999	0.9695	8.24502	120.1	166.3	121.3	1477.9
C8VDC6	60S ribosomal protein L7 (AFU_orthologue AFUA_4G03880) OS=Emericella nidulans (strain FGSC A4 / ATCC 38163 / CBS 112.46 / NRRL 194 / M139) GN=ANIA_07107 PE=3 SV=1	AN7107	1.4099	1.0908	2.29172	661.6	802	811.3	1430.4		1.28997	0.686	2.24316	287.1	281.3	374	961.1
Q5B1U6	Lipid transfer protein, putative (AFU_orthologue AFUA_6G13280) OS=Emericella nidulans (strain FGSC A4 / ATCC 38163 / CBS 112.46 / NRRL 194 / M139) GN=AN5484.2 PE=4 SV=1	AN5484	0.84065	1.413	2.40938	24.2	38	17.7	55		1.05336	0.8022	7.40819	96.4	110.5	102.6	1065.9
Q5BFB3	Small nuclear ribonucleoprotein (LSM7), putative (AFU_orthologue AFUA_1G14290) OS=Emericella nidulans (strain FGSC A4 / ATCC 38163 / CBS 112.46 / NRRL 194 / M139) GN=AN0767.2 PE=4 SV=1	AN0767	1.47775	3.9384	23.8182	48.1	210.5	61.8	1080.8		0.97119	1.6275	9.18972	141.4	328.8	138.7	1939.4
P23750	Histone H4.1 OS=Emericella nidulans (strain FGSC A4 / ATCC 38163 / CBS 112.46 / NRRL 194 / M139) GN=hhfA PE=3 SV=2	AN0734	2.70365	9.3528	7.46134	100.6	1045.4	236.5	708.1		1.21473	1.7563	4.50508	193.7	485.9	237.6	1302.5
Q5BH17	Rho-gdp dissociation inhibitor (AFU_orthologue AFUA_5G11380) OS=Emericella nidulans (strain FGSC A4 / ATCC 38163 / CBS 112.46 / NRRL 194 / M139) GN=AN0163.2 PE=4 SV=1	AN0163	2.3506	3.8925	6.14906	255.4	1104.7	522	1481.6		1.20978	0.8295	2.6532	161.4	191.3	197.3	639.2
C8V0A2	Uncharacterized protein OS=Emericella nidulans (strain FGSC A4 / ATCC 38163 / CBS 112.46 / NRRL 194 / M139) GN=ANIA_05803 PE=4 SV=1	AN5803	2.60015	5.0076	16.0929	63.6	353.9	143.8	965.6		1.04445	2.5732	6.59816	95.7	351.8	101	942.5
Q5ASX4	Hypothetical polysaccharide deacetylase (Eurofung) OS=Emericella nidulans (strain FGSC A4 / ATCC 38163 / CBS 112.46 / NRRL 194 / M139) GN=AN8606.2 PE=4 SV=1	AN8606	0.66355	1.1043	2.74752	26	31.9	15	67.4		1.44936	1.5351	4.84075	28	61.4	41	202.3
Q5AV88	Lysophospholipase OS=Emericella nidulans (strain FGSC A4 / ATCC 38163 / CBS 112.46 / NRRL 194 / M139) GN=AN7792.2 PE=3 SV=1	AN7792	0.6325	0.5103	1.3674	57.3	32.5	31.5	73.9		0.56331	0.343	1.04185	78.9	38.7	44.9	122.7
C8V7M1	Thioredoxin peroxidase/alkyl hydroperoxide reductase (Eurofung) OS=Emericella nidulans (strain FGSC A4 / ATCC 38163 / CBS 112.46 / NRRL 194 / M139) GN=ANIA_03687 PE=4 SV=1	AN3687	1.3018	1.6965	5.4802	23.5	44.3	26.6	121.5		0.91575	0.9961	4.48699	45.2	64.3	41.8	302.7
Q5AU60	Uncharacterized protein OS=Emericella nidulans (strain FGSC A4 / ATCC 38163 / CBS 112.46 / NRRL 194 / M139) GN=AN8170.2 PE=3 SV=1	AN8170	2.00445	1.6443	7.23768	98.7	180.3	172	673.9		0.97119	0.7105	2.19291	52.4	53.2	51.4	171.5
Q5BC08	Proteasome regulatory particle subunit (RpnG), putative (AFU_orthologue AFUA_6G07760) OS=Emericella nidulans (strain FGSC A4 / ATCC 38163 / CBS 112.46 / NRRL 194 / M139) GN=AN1922.2 PE=4 SV=1	AN1922	1.41335	1.3563	2.87684	14	21.1	17.2	38		0.65142	0.5572	1.8224	45	35.8	29.6	122.4
Q5BE79	Carboxy-cis,cis-muconate cyclase, putative (AFU_orthologue AFUA_6G11580) OS=Emericella nidulans (strain FGSC A4 / ATCC 38163 / CBS 112.46 / NRRL 194 / M139) GN=AN1151.2 PE=4 SV=1	AN1151	0.84985	1.4256	5.05302	116.4	184.4	86	554.9		0.79794	1.0367	3.52889	105.3	156	84.9	554.6
Q5BAJ0	Ribose 5-phosphate isomerase A (AFU_orthologue AFUA_6G10610) OS=Emericella nidulans (strain FGSC A4 / ATCC 38163 / CBS 112.46 / NRRL 194 / M139) GN=AN2440.2 PE=4 SV=1	AN2440	0.8073	1.1583	4.73396	106	136.4	74.4	473.4		0.64053	0.8442	2.28001	115.1	138.8	74.5	391.7
Q5AZ75	Secreted glycosyl hydrolase, putative (AFU_orthologue AFUA_4G14420) OS=Emericella nidulans (strain FGSC A4 / ATCC 38163 / CBS 112.46 / NRRL 194 / M139) GN=AN6405.2 PE=4 SV=1	AN6405	2.1528	2.6649	3.20438	155.2	459.6	290.5	469.2		1.71567	1.9516	3.08736	199.4	556	345.5	918.8
C8VIV4	Proteasome regulatory particle subunit (RpnL), putative (AFU_orthologue AFUA_3G08940) OS=Emericella nidulans (strain FGSC A4 / ATCC 38163 / CBS 112.46 / NRRL 194 / M139) GN=ANIA_03019 PE=4 SV=1	AN3019	1.1201	1.0638	4.83254	42.2	49.9	41.1	192.4		0.99	0.7154	2.69474	36.1	36.9	36.1	145.2
C8VUJ2	60S ribosomal protein L12 (AFU_orthologue AFUA_1G03390) OS=Emericella nidulans (strain FGSC A4 / ATCC 38163 / CBS 112.46 / NRRL 194 / M139) GN=ANIA_00262 PE=3 SV=1	AN0262	3.37755	4.7286	11.2784	270.9	1423.3	795.6	2882.5		0.71379	0.8351	3.35	342.7	408.7	247	1713.4
Q5B8S0	Prefoldin subunit 6, putative (AFU_orthologue AFUA_3G09350) OS=Emericella nidulans (strain FGSC A4 / ATCC 38163 / CBS 112.46 / NRRL 194 / M139) GN=AN3060.2 PE=4 SV=1	AN3060	1.94695	13.9347	16.978	17.6	272.5	29.8	281.9		0.87912	2.8784	11.518	18.8	77.3	16.7	323.2
Q5B8H4	Translation initiation factor eIF2 alpha subunit (Eurofung) OS=Emericella nidulans (strain FGSC A4 / ATCC 38163 / CBS 112.46 / NRRL 194 / M139) GN=AN3156.2 PE=4 SV=1	AN3156	1.8538	1.8882	7.49208	135.2	283.7	218	955.6		0.94446	0.6363	2.26527	116.8	106.2	111.4	394.9
C8VCV2	Uncharacterized protein OS=Emericella nidulans (strain FGSC A4 / ATCC 38163 / CBS 112.46 / NRRL 194 / M139) GN=ANIA_07258 PE=4 SV=1		2.02515	3.3651	18.5256	17.6	65.8	31	307.6		0.86526	1.0304	6.98609	24.6	36.2	21.5	256.5
Q5B2T9	Uncharacterized protein OS=Emericella nidulans (strain FGSC A4 / ATCC 38163 / CBS 112.46 / NRRL 194 / M139) GN=AN5141.2 PE=4 SV=1	AN5141	1.3639	4.0761	13.0984	22.1	100.1	26.2	273.1		1.18008	2.2029	5.04577	28.6	90	34.1	215.4
G5EB17	Uncharacterized protein OS=Emericella nidulans (strain FGSC A4 / ATCC 38163 / CBS 112.46 / NRRL 194 / M139) GN=AN4872.2 PE=4 SV=1	AN4872	1.5962	6.588	15.5396	596.3	4364.9	827.9	8741.8		1.10583	2.2022	11.4496	555.1	1746.5	619.9	9486.3
Q5B048	60S ribosomal protein L30, putative (AFU_orthologue AFUA_2G09200) OS=Emericella nidulans (strain FGSC A4 / ATCC 38163 / CBS 112.46 / NRRL 194 / M139) GN=AN6082.2 PE=4 SV=1	AN6082	1.7342	1.3221	7.13168	106.5	156.4	160.6	716.5		0.63954	0.4368	2.211	104.1	65	67.2	343.5
C8VP37	S-methyl-5'-thioadenosine phosphorylase OS=Emericella nidulans (strain FGSC A4 / ATCC 38163 / CBS 112.46 / NRRL 194 / M139) GN=AN10230 PE=3 SV=1	AN10230	1.09595	3.1572	6.45222	107	375.4	102	651.3		0.88209	1.2236	6.0166	89.3	156.1	79.6	801.9
C8VJ67	Arginosuccinate lyase (Eurofung) OS=Emericella nidulans (strain FGSC A4 / ATCC 38163 / CBS 112.46 / NRRL 194 / M139) GN=ANIA_02914 PE=3 SV=1	AN2914	1.7043	3.7071	6.83276	109.6	451.4	162.4	706.5		1.06821	1.3888	3.24414	80.8	160.3	87.2	391.2
Q5BGU8	Uncharacterized protein OS=Emericella nidulans (strain FGSC A4 / ATCC 38163 / CBS 112.46 / NRRL 194 / M139) GN=AN0232.2 PE=3 SV=1	AN0232	1.92395	2.628	8.62628	53.8	157.1	90	437.8		0.94545	0.8022	4.45148	98.6	113	94.2	655.1
C8VLB2	1,3-beta-glucanosyltransferase OS=Emericella nidulans (strain FGSC A4 / ATCC 38163 / CBS 112.46 / NRRL 194 / M139) GN=ANIA_11152 PE=3 SV=1	AN11152	1.2811	2.4948	3.14078	21.9	60.7	24.4	64.9		1.48203	1.1781	2.88033	16.7	28.1	25	71.8
Q5B3G5	RAB GTPase Vps21/Ypt51, putative (AFU_orthologue AFUA_3G10740) OS=Emericella nidulans (strain FGSC A4 / ATCC 38163 / CBS 112.46 / NRRL 194 / M139) GN=AN4915.2 PE=3 SV=1	AN4915	1.4789	1.6641	12.3681	113.4	209.7	145.8	1323.1		1.18998	0.763	5.20791	114.3	124.6	137.4	888.4
Q5B1L6	Hypothetical HAD-superfamily hydrolase (Eurofung) OS=Emericella nidulans (strain FGSC A4 / ATCC 38163 / CBS 112.46 / NRRL 194 / M139) GN=AN5564.2 PE=4 SV=1	AN5564	1.7779	2.1654	0.62116	201.1	483.8	311	117.9		1.2078	0.2408	0.27202	140	48.2	170.8	56.9
Q5B8S5	Eukaryotic translation initiation factor 3 subunit K OS=Emericella nidulans (strain FGSC A4 / ATCC 38163 / CBS 112.46 / NRRL 194 / M139) GN=AN3055 PE=3 SV=1	AN3055	1.87335	3.4011	2.88532	89.6	338.6	146	243.9		1.36026	0.9569	1.93764	76.5	104.6	105.1	221.2
Q5B5C1	Eukaryotic translation initiation factor 3 subunit M OS=Emericella nidulans (strain FGSC A4 / ATCC 38163 / CBS 112.46 / NRRL 194 / M139) GN=AN4259 PE=3 SV=1	AN4259	2.14245	3.7476	4.83784	33.5	139.5	62.4	152.9		0.99693	0.6888	2.30346	44.3	43.6	44.6	152.3
C8VU63	Isocitrate dehydrogenase [NAD] subunit, mitochondrial OS=Emericella nidulans (strain FGSC A4 / ATCC 38163 / CBS 112.46 / NRRL 194 / M139) GN=ANIA_01003 PE=3 SV=1	AN1003	1.7871	2.5803	5.2364	28.5	81.7	44.3	140.8		1.55034	0.7539	2.22909	137.2	147.8	214.9	456.4
C8VP74	Essential protein with two zinc fingers (Eurofung) OS=Emericella nidulans (strain FGSC A4 / ATCC 38163 / CBS 112.46 / NRRL 194 / M139) GN=ANIA_02455 PE=4 SV=1	AN2455	1.8768	5.7294	14.2178	90.8	578	148.2	1217.9		1.24938	2.219	6.82663	124.8	395.6	157.5	1271.6
Q5AS74	60S ribosomal protein L23 (AFU_orthologue AFUA_5G05630) OS=Emericella nidulans (strain FGSC A4 / ATCC 38163 / CBS 112.46 / NRRL 194 / M139) GN=AN8856.2 PE=3 SV=1	AN8856	2.91065	3.6972	4.22728	76.5	314.3	193.6	305.1		0.93159	0.4606	2.28537	399.2	262.7	375.8	1361.5
Q5B0W8	Leukotriene A-4 hydrolase homolog OS=Emericella nidulans (strain FGSC A4 / ATCC 38163 / CBS 112.46 / NRRL 194 / M139) GN=AN5812 PE=3 SV=2	AN5812	0.5888	0.6129	3.88172	205.7	140	105.3	753.2		0.57519	0.4886	2.20028	224.3	156.5	130.3	736.6
C8VUK2	ATP synthase subunit gamma OS=Emericella nidulans (strain FGSC A4 / ATCC 38163 / CBS 112.46 / NRRL 194 / M139) GN=ANIA_00252 PE=3 SV=1	AN0252	2.94745	4.59	8.8828	30	153	76.9	251.4		1.33749	2.0531	3.77411	56.9	166.9	76.9	320.5
C8VBJ9	Uncharacterized protein OS=Emericella nidulans (strain FGSC A4 / ATCC 38163 / CBS 112.46 / NRRL 194 / M139) GN=ANIA_10946 PE=4 SV=1	AN10946	1.3869	2.3508	6.88364	433.8	1133.3	523.1	2817.3		1.14939	1.1368	4.32418	364.1	591.2	422.9	2349.8
C8V742	Septin [Source:UniProtKB/TrEMBLAcc:Q9C1M2] OS=Emericella nidulans (strain FGSC A4 / ATCC 38163 / CBS 112.46 / NRRL 194 / M139) GN=ANIA_08182 PE=3 SV=1		1.9619	5.9643	8.11748	250.6	1660.7	427.4	1919		1.22463	1.4497	3.02572	92.5	191.6	114.4	417.7
C8VTA5	ChpADiploid state maintenance protein chpA [Source:UniProtKB/TrEMBLAcc:Q69BT6] OS=Emericella nidulans (strain FGSC A4 / ATCC 38163 / CBS 112.46 / NRRL 194 / M139) GN=ANIA_10148 PE=4 SV=1	AN10148	2.51275	10.224	12.8037	18.9	214.7	41.3	228.3		1.36917	3.0436	8.61821	22.7	98.7	31.4	292
C8VPA8	Profilin OS=Emericella nidulans (strain FGSC A4 / ATCC 38163 / CBS 112.46 / NRRL 194 / M139) GN=ANIA_02484 PE=3 SV=1	AN2484	2.03895	10.8153	76.5786	11.9	143	21.1	859.7		1.77309	4.3309	5.70706	13.9	86	24.9	118.4
Q5B6V4	Uncharacterized protein OS=Emericella nidulans (strain FGSC A4 / ATCC 38163 / CBS 112.46 / NRRL 194 / M139) GN=AN3726.2 PE=4 SV=1	AN3726	1.31905	2.2761	5.36148	85.8	217	98.4	434		1.07316	1.1893	4.50441	71.1	120.8	77.1	478
Q5AUY8	Uncharacterized protein OS=Emericella nidulans (strain FGSC A4 / ATCC 38163 / CBS 112.46 / NRRL 194 / M139) GN=AN7892.2 PE=3 SV=1	AN7892	1.18335	7.5726	15.7633	28	235.6	28.8	416.4		1.09494	2.9694	9.20111	27.3	115.8	30.2	374.9
Q5BF18	Prefoldin subunit 4 OS=Emericella nidulans (strain FGSC A4 / ATCC 38163 / CBS 112.46 / NRRL 194 / M139) GN=AN0862.2 PE=3 SV=1	AN0862	1.34435	1.9467	22.3236	16.6	35.9	19.4	349.6		0.82863	1.3293	6.92847	20.8	39.5	17.4	215.1
Q5B136	Eukaryotic translation initiation factor 3 subunit J OS=Emericella nidulans (strain FGSC A4 / ATCC 38163 / CBS 112.46 / NRRL 194 / M139) GN=hcr1 PE=3 SV=2	AN5745	3.6409	8.6868	43.8861	42.8	413.1	135.5	1772		2.16018	2.1616	45.3704	15.9	49.1	34.7	1076.7
Q5AS63	Seryl-tRNA synthetase (AFU_orthologue AFUA_5G05490) OS=Emericella nidulans (strain FGSC A4 / ATCC 38163 / CBS 112.46 / NRRL 194 / M139) GN=AN8867.2 PE=3 SV=1	AN8867	2.1252	4.4325	6.89954	46.8	230.5	86.5	304.6		0.89595	1.4525	3.39221	66.5	138	60.2	336.7
C8VQJ9	26S proteasome regulatory subunit Mts4, putative (AFU_orthologue AFUA_5G11720) OS=Emericella nidulans (strain FGSC A4 / ATCC 38163 / CBS 112.46 / NRRL 194 / M139) GN=ANIA_10020 PE=4 SV=1	AN10020	2.3621	6.6339	11.7448	111.2	819.7	228.4	1232.1		1.52658	3.0002	5.29032	157.8	676.3	243.4	1246
Q9UW83	Pyridoxal 5'-phosphate synthase subunit pyroA OS=Emericella nidulans (strain FGSC A4 / ATCC 38163 / CBS 112.46 / NRRL 194 / M139) GN=pyroA PE=3 SV=1	AN7725	0.4531	8.8479	0.6731	137.7	1353.7	54.3	87.4		0.297	1.5449	0.64789	238.3	526	71.4	230.4
C8VP28	NADH-ubiquinone oxidoreductase 30.4 kDa subunit, mitochondrial [Precursor] (Eurofung) OS=Emericella nidulans (strain FGSC A4 / ATCC 38163 / CBS 112.46 / NRRL 194 / M139) GN=ANIA_10229 PE=3 SV=1	AN10229	1.4789	1.6947	5.6551	20.6	38.8	26.5	109.9		0.89397	0.5201	1.8693	25.7	19.1	23.2	71.7
C8VIY5	Glycine-rich RNA-binding protein, putative (AFU_orthologue AFUA_3G08580) OS=Emericella nidulans (strain FGSC A4 / ATCC 38163 / CBS 112.46 / NRRL 194 / M139) GN=ANIA_02989 PE=4 SV=1		2.90145	8.1873	26.3124	23.7	215.6	59.8	588.3		0.8217	0.9016	7.35727	21.2	27.3	17.6	232.8
Q5AZ10	Lysozyme OS=Emericella nidulans (strain FGSC A4 / ATCC 38163 / CBS 112.46 / NRRL 194 / M139) GN=AN6470.2 PE=3 SV=1	AN6470	1.2167	1.2285	0.61162	20.8	28.4	22	12		0.91179	1.8914	0.65794	11.4	30.8	10.5	11.2
C8VFD1	AdoMet-dependent tRNA methyltransferase (MTase) complex subunit Trm112, putative (AFU_orthologue AFUA_6G06330) OS=Emericella nidulans (strain FGSC A4 / ATCC 38163 / CBS 112.46 / NRRL 194 / M139) GN=ANIA_10721 PE=4 SV=1	AN10721	1.09825	1.2897	1.61862	22.4	32.1	21.4	34.2		1.16721	1.5113	2.71082	57.1	123.3	67.3	231
Q5BB01	Protein yop1 OS=Emericella nidulans (strain FGSC A4 / ATCC 38163 / CBS 112.46 / NRRL 194 / M139) GN=yop1 PE=3 SV=1	AN2279	5.5568	9.153	5.91798	58.3	592.9	281.7	325.5		1.54935	0.8757	1.57048	64.2	80.3	100.5	150.5
Q5AXE0	Uncharacterized protein OS=Emericella nidulans (strain FGSC A4 / ATCC 38163 / CBS 112.46 / NRRL 194 / M139) GN=AN7040.2 PE=4 SV=1	AN7040	0.94185	1.0278	6.58048	22.6	25.8	18.5	140.3		0.79101	1.0248	5.15297	45.7	66.9	36.5	351.5
C8VFD8	Isocitrate dehydrogenase [NAD] subunit, mitochondrial OS=Emericella nidulans (strain FGSC A4 / ATCC 38163 / CBS 112.46 / NRRL 194 / M139) GN=ANIA_05790 PE=3 SV=1	AN5790	2.92675	7.227	7.9871	83.8	672.9	213.3	631.4		1.75824	1.3818	1.43581	54.5	107.6	96.8	116.8
G5EB29	Uncharacterized protein OS=Emericella nidulans (strain FGSC A4 / ATCC 38163 / CBS 112.46 / NRRL 194 / M139) GN=AN1216.2 PE=4 SV=1	AN1216	1.07755	0.9621	3.91246	17.5	18.7	16.4	64.6		0.77715	0.5691	1.42442	21.4	17.4	16.8	45.5
C8VGD2	60S ribosomal protein L31e (AFU_orthologue AFUA_6G13250) OS=Emericella nidulans (strain FGSC A4 / ATCC 38163 / CBS 112.46 / NRRL 194 / M139) GN=ANIA_10681 PE=4 SV=1	AN10681	4.29065	2.6082	13.392	235.2	681.7	877.5	2971.5		0.95139	0.4291	2.57414	235.5	144.3	226.4	904.7
Q5AU85	DUF985 domain protein (AFU_orthologue AFUA_5G11860) OS=Emericella nidulans (strain FGSC A4 / ATCC 38163 / CBS 112.46 / NRRL 194 / M139) GN=AN8145.2 PE=4 SV=1	AN8145	0.5819	0.5301	0.33284	197.5	116.4	99.9	62.1		1.27512	0.8778	0.78658	95.1	119.3	122.5	111.6
Q5B165	40S ribosomal protein S26E (Broad) OS=Emericella nidulans (strain FGSC A4 / ATCC 38163 / CBS 112.46 / NRRL 194 / M139) GN=AN5715.2 PE=4 SV=1	AN5715	3.0774	2.376	20.8788	93.3	246.3	249.7	1837.7		1.16622	0.6524	4.7302	226	210.6	266.2	1595.6
C8VLZ3	Uncharacterized protein OS=Emericella nidulans (strain FGSC A4 / ATCC 38163 / CBS 112.46 / NRRL 194 / M139) GN=ANIA_02112 PE=4 SV=1	AN2112	1.03385	1.1466	1.55078	146.9	187.1	132	214.9		1.48995	0.4431	0.55677	142.9	90.5	215	118.8
Q5B3I9	Histone chaperone asf1 OS=Emericella nidulans (strain FGSC A4 / ATCC 38163 / CBS 112.46 / NRRL 194 / M139) GN=asf1 PE=3 SV=2	AN4891	0.93495	1.0422	2.71466	13.9	16.1	11.3	35.6		0.78012	0.532	2.81735	14.6	11.1	11.5	61.4
Q96VN3	Nuclear transport factor 2 OS=Emericella nidulans (strain FGSC A4 / ATCC 38163 / CBS 112.46 / NRRL 194 / M139) GN=ntf2 PE=3 SV=1	AN4942	2.1919	4.9185	6.26354	76.7	419.2	146.2	453.2		1.23849	1.9488	4.03072	92.2	256.7	115.3	554.7
C8V496	Predicted phosphoacetylglucosamine mutase (Eurofung) OS=Emericella nidulans (strain FGSC A4 / ATCC 38163 / CBS 112.46 / NRRL 194 / M139) GN=ANIA_04234 PE=4 SV=1	AN4234	0.87055	1.0611	1.95994	131.5	155.1	99.6	243.1		0.75537	0.7049	1.02845	345.5	347.8	263.6	530.3
Q5AVR1	Antigenic thaumatin domain protein, putative (AFU_orthologue AFUA_8G01710) OS=Emericella nidulans (strain FGSC A4 / ATCC 38163 / CBS 112.46 / NRRL 194 / M139) GN=AN7619.2 PE=4 SV=1	AN7619	1.7641	2.214	0.17702	61.1	150.3	93.7	10.2		2.17503	0.9926	0.3082	97.2	137.8	213.5	44.7
Q5BER3	Rnt2 [Source:UniProtKB/TrEMBLAcc:P79033] OS=Emericella nidulans (strain FGSC A4 / ATCC 38163 / CBS 112.46 / NRRL 194 / M139) GN=AN0967.2 PE=3 SV=1	AN0967	1.08905	0.5085	0.8639	90.2	51	85.4	73.5		2.60964	0.7084	2.46962	50.3	50.9	132.6	185.4
C8VT28	60S ribosomal protein L6 (AFU_orthologue AFUA_1G11130) OS=Emericella nidulans (strain FGSC A4 / ATCC 38163 / CBS 112.46 / NRRL 194 / M139) GN=ANIA_01166 PE=4 SV=1	AN1166	2.8313	1.9512	12.9362	133.9	290.3	329.7	1634.1		0.81279	0.6139	4.27996	228.4	200.4	187.5	1459.1
Q5AVJ3	Mitochondrial outer membrane translocase receptor (TOM70), putative (AFU_orthologue AFUA_2G01660) OS=Emericella nidulans (strain FGSC A4 / ATCC 38163 / CBS 112.46 / NRRL 194 / M139) GN=AN7687.2 PE=4 SV=1	AN7687	1.47085	1.6254	6.96102	53.1	95.9	67.9	348.7		0.99198	0.7833	2.97279	66.2	74.1	66.3	293.7
Q5BEN1	Adenylyl cyclase-associated protein OS=Emericella nidulans (strain FGSC A4 / ATCC 38163 / CBS 112.46 / NRRL 194 / M139) GN=AN0999.2 PE=3 SV=1	AN0999	2.30115	3.2913	6.32078	68	248.7	136.1	405.5		0.9504	1.1207	6.41324	40.4	64.7	38.8	386.7
Q5BHB0	Uncharacterized protein OS=Emericella nidulans (strain FGSC A4 / ATCC 38163 / CBS 112.46 / NRRL 194 / M139) GN=AN0070.2 PE=4 SV=1	AN0070	2.4495	16.8516	11.8699	29.3	548.6	62.4	328.1		1.48302	5.2787	16.8612	20.5	154.6	30.7	515.9
Q5B0Y7	Proteasome subunit alpha type OS=Emericella nidulans (strain FGSC A4 / ATCC 38163 / CBS 112.46 / NRRL 194 / M139) GN=AN5793.2 PE=3 SV=1	AN5793	2.54495	7.8588	11.412	77.3	675	171.1	832.2		1.50183	1.134	4.06958	125.1	202.7	189.8	759.9
Q5AZD4	Hypothetical dihydroxy-acid dehydratase (Eurofung) OS=Emericella nidulans (strain FGSC A4 / ATCC 38163 / CBS 112.46 / NRRL 194 / M139) GN=AN6346.2 PE=3 SV=1	AN6346	1.3938	1.6425	2.77508	195.3	356.5	236.8	511.3		1.35927	0.8106	1.65021	163.5	189.3	224.5	402.7
C8VN22	Uncharacterized protein OS=Emericella nidulans (strain FGSC A4 / ATCC 38163 / CBS 112.46 / NRRL 194 / M139) GN=ANIA_02275 PE=4 SV=1	AN2275	5.47515	6.2325	5.82152	310.6	2150.8	1478.8	1705.7		1.28601	0.4445	1.14235	340	216	441.8	579.8
Q5AVP8	S-(hydroxymethyl)glutathione dehydrogenase OS=Emericella nidulans (strain FGSC A4 / ATCC 38163 / CBS 112.46 / NRRL 194 / M139) GN=AN7632.2 PE=3 SV=1	AN7632	1.04995	3.3282	2.5652	578	2137.6	527.8	1398.6		1.23255	1.5421	1.28975	333.2	733.9	414.8	641.4
Q5B8R0	T-complex protein 1, zeta subunit, putative (AFU_orthologue AFUA_3G09590) OS=Emericella nidulans (strain FGSC A4 / ATCC 38163 / CBS 112.46 / NRRL 194 / M139) GN=AN3070.2 PE=3 SV=1	AN3070	1.70775	2.475	8.12278	92.9	255.5	138	711.9		1.24839	1.2054	3.94295	60.9	104.9	76.8	358.4
C8V969	Branched-chain-amino-acid aminotransferase OS=Emericella nidulans (strain FGSC A4 / ATCC 38163 / CBS 112.46 / NRRL 194 / M139) GN=ANIA_04323 PE=3 SV=1		1.0258	0.9333	2.70618	158.7	164.5	141.6	405.1		0.81675	0.4914	1.38757	246.6	173	203.5	510.8
Q5BCG1	3'(2'),5'-bisphosphate nucleotidase OS=Emericella nidulans (strain FGSC A4 / ATCC 38163 / CBS 112.46 / NRRL 194 / M139) GN=AN1769 PE=1 SV=1	AN1769	1.6905	2.0826	5.58302	149.6	346.2	219.9	788		1.06029	0.8393	3.08267	112.5	134.9	120.5	517.6
Q5AZB2	Arginyl-tRNA synthetase (AFU_orthologue AFUA_2G14030) OS=Emericella nidulans (strain FGSC A4 / ATCC 38163 / CBS 112.46 / NRRL 194 / M139) GN=AN6368.2 PE=3 SV=1	AN6368	2.2333	4.4901	5.01168	203.5	1015.3	395.2	962.2		0.90486	1.0577	2.29274	337.9	510.7	308.8	1156.3
Q9Y8A8	Mitochondrial import inner membrane translocase subunit tim10 OS=Emericella nidulans (strain FGSC A4 / ATCC 38163 / CBS 112.46 / NRRL 194 / M139) GN=tim10 PE=3 SV=1	AN0429	3.13605	12.5037	23.5744	45.8	636.3	124.9	1018.6		0.78012	2.499	16.6602	33.5	119.6	26.4	833
Q5AZE9	CCCH zinc finger and RRM domain protein (AFU_orthologue AFUA_2G13540) OS=Emericella nidulans (strain FGSC A4 / ATCC 38163 / CBS 112.46 / NRRL 194 / M139) GN=AN6331.2 PE=4 SV=1	AN6331	1.4444	1.728	3.24042	26.2	50.3	32.9	80.1		1.22859	1.2187	4.26857	51.8	90.2	64.3	330
Q5AYT7	Hsp70 nucleotide exchange factor fes1 OS=Emericella nidulans (strain FGSC A4 / ATCC 38163 / CBS 112.46 / NRRL 194 / M139) GN=fes1 PE=3 SV=1	AN6543	1.29605	5.6835	21.8212	25.1	158.5	28.3	516.7		1.21077	1.687	12.068	16.6	40	20.3	299
H9D0Q0	Cytochrome c oxidase subunit 2 OS=Emericella nidulans (strain FGSC A4 / ATCC 38163 / CBS 112.46 / NRRL 194 / M139) GN=ANID_20019 PE=3 SV=1	AN20019	2.622	4.7952	4.16792	48.5	258.4	110.6	190.7		1.10979	0.903	1.58857	99.4	128.2	111.4	235.7
Q5B176	Acyl carrier protein OS=Emericella nidulans (strain FGSC A4 / ATCC 38163 / CBS 112.46 / NRRL 194 / M139) GN=AN5704.2 PE=3 SV=1	AN5704	3.19585	13.6125	9.56438	26.3	397.8	73.1	237.3		1.49985	3.1136	3.04716	46.2	205.5	70	210.1
O93937	Protein pyrABCN OS=Emericella nidulans (strain FGSC A4 / ATCC 38163 / CBS 112.46 / NRRL 194 / M139) GN=pyrABCN PE=3 SV=2	AN0565	1.6767	2.4867	3.67502	163	450.3	237.6	565.1		0.99	1.1011	2.09308	207.9	327.1	207.8	649.5
C8VLC7	Polyubiquitin [Source:UniProtKB/TrEMBLAcc:A2RVC1] OS=Emericella nidulans (strain FGSC A4 / ATCC 38163 / CBS 112.46 / NRRL 194 / M139) GN=ANIA_02000 PE=4 SV=1	AN2000	1.5962	6.588	15.5396	596.3	4364.9	827.9	8741.8		1.10583	2.2022	11.4496	555.1	1746.5	619.9	9486.3
Q5B1I9	Aminotransferase, classes I and II, putative (AFU_orthologue AFUA_4G11460) OS=Emericella nidulans (strain FGSC A4 / ATCC 38163 / CBS 112.46 / NRRL 194 / M139) GN=AN5591.2 PE=4 SV=1	AN5591	0.93035	0.9423	3.76724	137	143.4	110.9	486.9		0.55935	0.5075	1.3333	257.8	186.8	145.6	512.9
Q92203	Adenylyl-sulfate kinase OS=Emericella nidulans (strain FGSC A4 / ATCC 38163 / CBS 112.46 / NRRL 194 / M139) GN=sD PE=3 SV=2	AN1194	2.001	3.6621	12.8896	138.2	562.3	240.5	1680.5		1.04841	0.6594	5.2796	95.1	89.6	100.7	749.4
Q5BFE4	Conserved fungal protein (AFU_orthologue AFUA_1G14230) OS=Emericella nidulans (strain FGSC A4 / ATCC 38163 / CBS 112.46 / NRRL 194 / M139) GN=AN0736.2 PE=4 SV=1	AN0736	2.65765	7.4709	0.5353	37.6	312.1	86.9	19		1.22265	1.4434	0.76849	49.8	102.7	61.5	57.1
C8V8U6	Uncharacterized protein OS=Emericella nidulans (strain FGSC A4 / ATCC 38163 / CBS 112.46 / NRRL 194 / M139) GN=ANIA_04396 PE=4 SV=1		1.3202	5.3055	4.44882	273	1609.4	313.3	1145.9		1.06821	1.8291	4.44344	314.5	821.7	339.2	2085.9
Q5B0Z6	Putative proteasome core component, beta 6 subunit (Eurofung) OS=Emericella nidulans (strain FGSC A4 / ATCC 38163 / CBS 112.46 / NRRL 194 / M139) GN=AN5784.2 PE=4 SV=1	AN5784	1.4444	3.1257	7.66274	164.2	570.2	206.2	1187		0.79101	0.6664	5.16704	54.6	52	43.6	421.1
Q5B8M6	Allantoicase, expressed, purine use (Eurofung) OS=Emericella nidulans (strain FGSC A4 / ATCC 38163 / CBS 112.46 / NRRL 194 / M139) GN=AN3104.2 PE=4 SV=1	AN3104	0.61755	0.4068	0.55226	852	384.9	457.5	444.2		0.9306	0.1603	0.31758	484.9	111.2	455.6	230
Q96VC4	Carboxypeptidase Y homolog A OS=Emericella nidulans (strain FGSC A4 / ATCC 38163 / CBS 112.46 / NRRL 194 / M139) GN=cpyA PE=3 SV=1	AN5442	0.736	0.6417	1.85076	192.5	137.2	123.2	336.2		1.11078	0.595	2.50848	96.4	81.9	108.2	360.9
P50125	O-acetylhomoserine (thiol)-lyase OS=Emericella nidulans (strain FGSC A4 / ATCC 38163 / CBS 112.46 / NRRL 194 / M139) GN=cysD PE=2 SV=2	AN8277	0.8487	0.8514	2.57686	106.7	100.9	78.7	259.4		0.81873	0.3878	0.90048	186.3	103.3	154	250.4
Q5B0Q8	Proteasome subunit alpha type OS=Emericella nidulans (strain FGSC A4 / ATCC 38163 / CBS 112.46 / NRRL 194 / M139) GN=AN5872.2 PE=3 SV=1	AN5872	1.8745	3.0789	16.8031	71	242.9	115.7	1125.5		1.58994	1.1053	4.67861	29.2	46.1	46.9	203.9
Q5B9G5	Mannitol 2-dehydrogenase OS=Emericella nidulans (strain FGSC A4 / ATCC 38163 / CBS 112.46 / NRRL 194 / M139) GN=AN2815 PE=3 SV=2	AN2815	1.27995	0.4923	4.21986	107.5	58.8	119.7	428		0.74844	0.0896	1.12091	115.2	14.8	87.1	192.7
C8VTV1	G2/M phase checkpoint control protein Sum2, putative (AFU_orthologue AFUA_1G12390) OS=Emericella nidulans (strain FGSC A4 / ATCC 38163 / CBS 112.46 / NRRL 194 / M139) GN=ANIA_01055 PE=4 SV=1	AN1055	3.2108	3.744	0.9805	52	216.3	145.2	48.1		0.77913	0.6405	2.54667	14.1	12.9	11.1	53.6
Q5ASX8	Uncharacterized protein OS=Emericella nidulans (strain FGSC A4 / ATCC 38163 / CBS 112.46 / NRRL 194 / M139) GN=AN8602.2 PE=4 SV=1	AN8602	6.2422	18.0135	2.17194	40.7	814.6	220.9	83.4		3.81447	1.8907	0.56883	70.9	191.5	273.2	60.2
C8V6R6	Inosine-5'-monophosphate dehydrogenase (Eurofung) OS=Emericella nidulans (strain FGSC A4 / ATCC 38163 / CBS 112.46 / NRRL 194 / M139) GN=ANIA_10476 PE=3 SV=1		1.46855	1.5066	3.17788	185.5	310.6	236.8	556.2		1.27314	0.5859	1.34938	173	144.8	222.5	348.5
Q5AX75	Eukaryotic translation initiation factor 3 subunit C OS=Emericella nidulans (strain FGSC A4 / ATCC 38163 / CBS 112.46 / NRRL 194 / M139) GN=nip1 PE=3 SV=1	AN7105	2.28505	2.5263	9.07254	291	816.8	578.3	2490.6		1.16127	0.8302	6.80251	293.7	348.2	344.4	2982
Q5B4D6	40S ribosomal protein S10a (AFU_orthologue AFUA_2G02150) OS=Emericella nidulans (strain FGSC A4 / ATCC 38163 / CBS 112.46 / NRRL 194 / M139) GN=AN4594.2 PE=3 SV=1	AN4594	1.69395	2.3868	8.5436	65.3	173.2	96.2	526.3		1.13157	0.4389	0.7169	67.1	42.1	76.7	71.8
C8V475	Phosphoserine phosphatase, putative (AFU_orthologue AFUA_4G12730) OS=Emericella nidulans (strain FGSC A4 / ATCC 38163 / CBS 112.46 / NRRL 194 / M139) GN=ANIA_10429 PE=4 SV=1		0.6693	0.3375	0.98898	124.3	46.6	72.4	116		0.69399	0.3101	0.67871	116.9	51.8	82	118.4
Q5BE02	60S ribosomal protein L35 (AFU_orthologue AFUA_1G10510) OS=Emericella nidulans (strain FGSC A4 / ATCC 38163 / CBS 112.46 / NRRL 194 / M139) GN=AN1228.2 PE=3 SV=1	AN1228	3.2982	13.2444	10.0753	186	2737.2	533.4	1767.9		1.04841	0.8407	4.27862	186.6	224.1	197.6	1191.7
Q96WX8	Probable Xaa-Pro aminopeptidase pepP OS=Emericella nidulans (strain FGSC A4 / ATCC 38163 / CBS 112.46 / NRRL 194 / M139) GN=pepP PE=3 SV=2	AN5810	1.1523	2.3427	5.44098	194.5	506.3	194.8	998.4		0.97713	1.2677	2.81199	216.7	392.4	213.9	909.5
C8VNL1	DUF757 domain protein (AFU_orthologue AFUA_4G08810) OS=Emericella nidulans (strain FGSC A4 / ATCC 38163 / CBS 112.46 / NRRL 194 / M139) GN=ANIA_01662 PE=4 SV=1	AN1662	2.3391	7.4241	10.2566	119.2	983.3	242.4	1153.4		1.08405	1.2236	4.66186	62	108.4	67.9	431.4
Q5B900	60S ribosomal protein L35Ae (AFU_orthologue AFUA_3G08460) OS=Emericella nidulans (strain FGSC A4 / ATCC 38163 / CBS 112.46 / NRRL 194 / M139) GN=AN2980.2 PE=4 SV=1	AN2980	0.27715	0.423	0.05618	297.1	139.6	71.6	15.8		0.89298	0.7021	3.5242	132.1	132.5	119.2	694.9
Q5AWH6	60S ribosomal protein L32 (AFU_orthologue AFUA_2G16370) OS=Emericella nidulans (strain FGSC A4 / ATCC 38163 / CBS 112.46 / NRRL 194 / M139) GN=AN7354.2 PE=4 SV=1	AN7354	2.691	2.6136	6.00384	524.6	1523.5	1227.7	2971.1		0.99	0.3206	1.23347	763.3	349.8	763.4	1404.9
C8VD17	Ribosome biogenesis protein (Rrb1), putative (AFU_orthologue AFUA_6G10320) OS=Emericella nidulans (strain FGSC A4 / ATCC 38163 / CBS 112.46 / NRRL 194 / M139) GN=ANIA_07205 PE=4 SV=1	AN7205	1.23395	1.0746	4.62054	44.9	53.6	48.2	195.7		1.16919	0.7294	1.73999	14.4	15	17	37.4
Q5BBC3	Extracellular aspartic endopeptidase, putative (AFU_orthologue AFUA_2G15950) OS=Emericella nidulans (strain FGSC A4 / ATCC 38163 / CBS 112.46 / NRRL 194 / M139) GN=AN2157.2 PE=4 SV=1	AN2157	1.9688	4.0059	1.27518	100.8	448.7	172.6	121.3		0.82071	0.4991	0.52059	103.8	74	86.1	80.7
C8V1I9	Cytochrome c oxidase polypeptide vib (AFU_orthologue AFUA_2G13010) OS=Emericella nidulans (strain FGSC A4 / ATCC 38163 / CBS 112.46 / NRRL 194 / M139) GN=ANIA_06255 PE=4 SV=1	AN6255	3.3626	6.5385	11.9038	83.3	605.2	243.6	935.5		1.1187	1.19	3.56239	137.4	233.6	155.3	730.5
Q5BBW6	40S ribosomal protein S6 OS=Emericella nidulans (strain FGSC A4 / ATCC 38163 / CBS 112.46 / NRRL 194 / M139) GN=AN1964.2 PE=3 SV=1	AN1964	2.67145	4.0563	5.89996	231	1041.2	536.5	1285.8		0.63459	0.2709	2.32222	194.3	75.2	124.5	673.4
Q5AXJ2	Uncharacterized protein OS=Emericella nidulans (strain FGSC A4 / ATCC 38163 / CBS 112.46 / NRRL 194 / M139) GN=AN6988.2 PE=3 SV=1	AN6988	1.6353	2.5362	9.29408	213.2	600.8	303.1	1869.3		1.05831	2.3107	4.76772	27.6	91.1	29.5	196.4
C8VSU7	Vacuolar ATP synthase subunit c (AFU_orthologue AFUA_1G10810) OS=Emericella nidulans (strain FGSC A4 / ATCC 38163 / CBS 112.46 / NRRL 194 / M139) GN=ANIA_01195 PE=4 SV=1	AN1195	1.3363	2.961	8.5224	29.7	97.7	34.5	238.8		0.69696	2.6985	5.60991	41.5	160	29.2	347.5
G5EB15	Uncharacterized protein OS=Emericella nidulans (strain FGSC A4 / ATCC 38163 / CBS 112.46 / NRRL 194 / M139) GN=AN5206.2 PE=3 SV=1	AN5206	2.02975	2.5938	6.88046	158.7	457.4	280.1	1030.2		0.98109	0.483	2.40262	140.8	97.2	139.5	504.9
Q5BBS5	Histidine-containing phosphotransfer protein (Eurofung) OS=Emericella nidulans (strain FGSC A4 / ATCC 38163 / CBS 112.46 / NRRL 194 / M139) GN=ypdA PE=4 SV=1	AN2005	3.0889	12.6666	65.7158	25.8	363.1	69.3	1599.5		2.68488	1.8081	10.72	13.9	35.9	37.7	222.4
Q5B995	Non-histone chromosomal protein 6 OS=Emericella nidulans (strain FGSC A4 / ATCC 38163 / CBS 112.46 / NRRL 194 / M139) GN=nhp6 PE=3 SV=1	AN2885	2.97505	13.4253	13.8192	32.7	487.8	84.6	426.3		1.48896	2.1931	11.1294	39.1	122.5	58.8	649.5
Q5ASK8	ATP-dependent RNA helicase sub2 OS=Emericella nidulans (strain FGSC A4 / ATCC 38163 / CBS 112.46 / NRRL 194 / M139) GN=sub2 PE=3 SV=2		2.3276	3.8574	10.8417	109.2	468	221	1116.9		1.33155	0.7469	2.87095	157.4	168	211.7	674.4
Q5BGB9	Small COPII coat GTPase sar1 OS=Emericella nidulans (strain FGSC A4 / ATCC 38163 / CBS 112.46 / NRRL 194 / M139) GN=sar1 PE=3 SV=1	AN0411	1.89635	5.6997	4.5368	138.6	877.7	228.5	593.2		0.91476	2.8252	4.68933	75.3	303.9	69.6	527
Q5BDF4	Hypothetical serine carboxypeptidase (Eurofung) OS=Emericella nidulans (strain FGSC A4 / ATCC 38163 / CBS 112.46 / NRRL 194 / M139) GN=AN1426.2 PE=4 SV=1	AN1426	0.87745	0.7236	0.86178	32.1	25.8	24.5	26.1		1.5147	0.7644	0.87971	21.7	23.7	33.2	28.5
Q5B0L2	Catalase OS=Emericella nidulans (strain FGSC A4 / ATCC 38163 / CBS 112.46 / NRRL 194 / M139) GN=AN5918.2 PE=3 SV=1	AN5918	0.5773	1.1934	12.8779	93.9	124.5	47.1	1140.8		0.96129	1.1774	6.95594	72.6	122.1	70.5	753.7
C8V219	HD family hydrolase, putative (AFU_orthologue AFUA_2G11680) OS=Emericella nidulans (strain FGSC A4 / ATCC 38163 / CBS 112.46 / NRRL 194 / M139) GN=ANIA_06188 PE=4 SV=1	AN6188	1.23855	1.5282	8.00512	37.7	64	40.6	284.7		0.76626	1.1319	5.4404	26.6	43	20.6	216
Q5BA58	Probable dipeptidyl-peptidase 5 OS=Emericella nidulans (strain FGSC A4 / ATCC 38163 / CBS 112.46 / NRRL 194 / M139) GN=dpp5 PE=1 SV=1	AN2572	0.8694	3.4218	1.64194	149.6	568.8	113.1	231.8		1.99089	2.1987	5.7754	62.4	196	125.5	537.9
C8VMU1	DUF89 domain protein (AFU_orthologue AFUA_5G06710) OS=Emericella nidulans (strain FGSC A4 / ATCC 38163 / CBS 112.46 / NRRL 194 / M139) GN=ANIA_10282 PE=4 SV=1	AN10282	0.7245	0.5238	2.01188	48.1	28	30.3	91.3		0.6435	0.4459	0.95341	76.3	48.6	49.6	108.6
Q5B916	Probable mitochondrial E3-binding protein of the pyruvate dehydrogenase complex (Eurofung) OS=Emericella nidulans (strain FGSC A4 / ATCC 38163 / CBS 112.46 / NRRL 194 / M139) GN=AN2964.2 PE=4 SV=1	AN2964	1.9895	8.4411	18.6443	66	619	114.2	1160.9		1.25334	2.6502	13.274	80.5	304.8	101.9	1594.9
C8V8E0	Uncharacterized protein OS=Emericella nidulans (strain FGSC A4 / ATCC 38163 / CBS 112.46 / NRRL 194 / M139) GN=ANIA_04494 PE=3 SV=1	AN4494	1.88025	2.4723	7.07232	198.1	544.2	323.9	1321.7		0.94842	0.5278	2.82271	197.8	149.1	189.5	833.4
C8VM21	Acetyl-CoA acetyltransferase, putative (AFU_orthologue AFUA_8G04000) OS=Emericella nidulans (strain FGSC A4 / ATCC 38163 / CBS 112.46 / NRRL 194 / M139) GN=ANIA_01409 PE=3 SV=1	AN1409	2.52885	6.2073	6.34092	135.5	934.6	297.9	810.5		1.08801	1.6184	1.49544	73	168.8	80.2	162.9
Q5B3F7	Hydroxymethylglutaryl-CoA synthase, expressed (Eurofung) OS=Emericella nidulans (strain FGSC A4 / ATCC 38163 / CBS 112.46 / NRRL 194 / M139) GN=AN4923.2 PE=4 SV=1	AN4923	1.49615	1.1673	3.04114	52.8	68.5	68.7	151.5		1.28997	0.952	0.41741	22.8	31	29.7	14.2
C8VBX1	Uncharacterized protein OS=Emericella nidulans (strain FGSC A4 / ATCC 38163 / CBS 112.46 / NRRL 194 / M139) GN=ANIA_10987 PE=4 SV=1	AN10987	1.5364	3.5217	17.5939	22.9	89.6	30.6	380.1		0.81675	2.3947	8.37232	28	95.8	23.1	349.9
G5EB39	Uncharacterized protein OS=Emericella nidulans (strain FGSC A4 / ATCC 38163 / CBS 112.46 / NRRL 194 / M139) GN=AN1394.2 PE=3 SV=1	AN1394	2.22525	2.7288	11.4109	278	843	537.8	2992.7		1.4652	0.8225	3.95903	476.4	559.9	705.3	2815
C8V5Z6	Actin interacting protein 2 (AFU_orthologue AFUA_5G02230) OS=Emericella nidulans (strain FGSC A4 / ATCC 38163 / CBS 112.46 / NRRL 194 / M139) GN=ANIA_11045 PE=4 SV=1	AN11045	1.5778	1.9278	16.9621	117.9	252.6	161.7	1886.6		1.25532	0.8834	8.0065	122.5	154.6	155.3	1463.9
Q5B0D1	Carbamoyl-phosphate synthetase, arginine-specific large chain (Eurofung) OS=Emericella nidulans (strain FGSC A4 / ATCC 38163 / CBS 112.46 / NRRL 194 / M139) GN=AN5999.2 PE=4 SV=1	AN5999	1.58125	3.0996	4.44776	155.4	535.2	213.6	652.1		0.81873	1.6156	2.8743	56.2	129.7	46.5	241.1
Q5BBD0	Prolyl-tRNA synthetase (AFU_orthologue AFUA_2G16010) OS=Emericella nidulans (strain FGSC A4 / ATCC 38163 / CBS 112.46 / NRRL 194 / M139) GN=AN2150.2 PE=3 SV=1	AN2150	1.89175	3.708	6.40982	133.9	551.7	220.3	809.7		1.18503	1.4028	2.87564	56.8	113.8	68	243.8
C8VMZ5	Uncharacterized protein OS=Emericella nidulans (strain FGSC A4 / ATCC 38163 / CBS 112.46 / NRRL 194 / M139) GN=ANIA_10219 PE=4 SV=1	AN10219	4.3424	21.6954	85.118	52.7	1270.4	199	4231.8		1.64439	4.6088	32.8977	70.2	462.2	116.6	3446.9
C8V0Z9	Coronin OS=Emericella nidulans (strain FGSC A4 / ATCC 38163 / CBS 112.46 / NRRL 194 / M139) GN=ANIA_06341 PE=3 SV=1	AN6341	3.4063	15.1461	5.99642	39.1	658	115.8	221.2		1.64835	2.2946	3.91079	40.6	133.1	67.6	237
C8V7J9	HIT domain protein (AFU_orthologue AFUA_6G12680) OS=Emericella nidulans (strain FGSC A4 / ATCC 38163 / CBS 112.46 / NRRL 194 / M139) GN=ANIA_03708 PE=4 SV=1	AN3708	2.87155	7.2261	6.5932	99.6	799.7	248.7	619.5		1.65231	1.8571	6.58275	30.8	81.7	51.4	302.6
C8V019	Ribosomal protein L19 OS=Emericella nidulans (strain FGSC A4 / ATCC 38163 / CBS 112.46 / NRRL 194 / M139) GN=ANIA_10740 PE=3 SV=1	AN10740	3.9054	4.1697	8.71214	288.6	1337	980	2371.9		1.54737	0.4235	3.21198	421.7	255.1	659.1	2021.7
Q5ASL0	Phosphoglycerate mutase family protein (AFU_orthologue AFUA_6G02600) OS=Emericella nidulans (strain FGSC A4 / ATCC 38163 / CBS 112.46 / NRRL 194 / M139) GN=AN8720.2 PE=4 SV=1	AN8720	0.8694	1.4994	9.17006	127.6	212.6	96.5	1103.9		0.87516	1.0507	5.6615	37.1	55.7	32.8	313.5
Q5ASG8	UPF0041 domain protein (AFU_orthologue AFUA_6G02970) OS=Emericella nidulans (strain FGSC A4 / ATCC 38163 / CBS 112.46 / NRRL 194 / M139) GN=AN8762.2 PE=4 SV=1	AN8762	4.1699	18.9099	8.73334	52.2	1096.8	189.3	430.1		1.73547	4.1965	4.02804	88.7	531.8	155.5	533.3
C8V731	Gamma-glutamyltranspeptidase (Eurofung) OS=Emericella nidulans (strain FGSC A4 / ATCC 38163 / CBS 112.46 / NRRL 194 / M139) GN=ANIA_10444 PE=4 SV=1		2.0884	7.2162	0.53424	39.1	313.5	71	19.7		2.18394	1.5722	1.18322	32.1	72.1	70.8	56.7
C8V7C4	Chaperone/heat shock protein [Source:UniProtKB/TrEMBLAcc:O13341] OS=Emericella nidulans (strain FGSC A4 / ATCC 38163 / CBS 112.46 / NRRL 194 / M139) GN=awh11 PE=4 SV=1	AN3725	2.2011	23.5512	30.104	22	575.7	42.1	624.8		1.9899	4.578	17.158	20.2	132.1	40.6	517.3
G5EB90	Plasma membrane ATPase OS=Emericella nidulans (strain FGSC A4 / ATCC 38163 / CBS 112.46 / NRRL 194 / M139) GN=AN4859.2 PE=3 SV=1	AN4859	5.08645	21.2112	12.9119	100.7	2373.3	445.4	1226.6		2.38194	6.5394	6.06015	100.4	937.9	241.6	908.1
Q5ASE8	Esterase, putative (AFU_orthologue AFUA_5G09860) OS=Emericella nidulans (strain FGSC A4 / ATCC 38163 / CBS 112.46 / NRRL 194 / M139) GN=AN8782.2 PE=4 SV=1	AN8782	1.10975	3.2139	1.99492	146.3	522.4	141.2	275.3		0.75636	0.5411	1.28037	129.7	100.2	99.1	247.8
P23751	Histone H4.2 OS=Emericella nidulans (strain FGSC A4 / ATCC 38163 / CBS 112.46 / NRRL 194 / M139) GN=hhfB PE=3 SV=2	AN2426	1.55135	2.4192	3.83296	57.6	154.8	77.7	208.3		1.28304	1.2117	3.87729	156.3	270.5	202.5	904.5
Q5BF22	Heat shock protein (Eurofung) OS=Emericella nidulans (strain FGSC A4 / ATCC 38163 / CBS 112.46 / NRRL 194 / M139) GN=AN0858.2 PE=3 SV=1	AN0858	1.46165	7.0182	35.3001	104.9	818	133.3	3493.4		0.99693	4.0999	19.8166	70.7	414.1	71.2	2091.1
Q5B063	Eukaryotic translation initiation factor 5, putative (AFU_orthologue AFUA_2G08990) OS=Emericella nidulans (strain FGSC A4 / ATCC 38163 / CBS 112.46 / NRRL 194 / M139) GN=AN6067.2 PE=4 SV=1	AN6067	2.31955	1.0746	5.02864	98.1	117.1	197.9	465.4		0.87021	0.3234	2.06427	247.3	114.3	217.4	761.9
Q5BD29	Probable beta-glucosidase btgE OS=Emericella nidulans (strain FGSC A4 / ATCC 38163 / CBS 112.46 / NRRL 194 / M139) GN=btgE PE=1 SV=1	AN1551	1.2742	2.925	1.01548	12	39	13.3	11.5		1.54935	0.9128	1.30248	16.1	21	25.2	31.3
C8VN54	Cytochrome b-c1 complex subunit Rieske, mitochondrial OS=Emericella nidulans (strain FGSC A4 / ATCC 38163 / CBS 112.46 / NRRL 194 / M139) GN=ANIA_02306 PE=4 SV=1	AN2306	0.94415	1.4553	5.74838	20.1	32.5	16.5	109		0.58806	0.4158	1.97851	19.2	11.4	11.4	56.7
C8VRX1	Type 2C protein phosphatase (Eurofung) OS=Emericella nidulans (strain FGSC A4 / ATCC 38163 / CBS 112.46 / NRRL 194 / M139) GN=ANIA_01358 PE=3 SV=1	AN1358	2.53	4.1229	5.96674	164.3	752.7	361.4	924.9		1.86417	1.0136	2.25589	151.9	219.9	286	511.5
C8VKU5	Alanine transaminase (Eurofung) OS=Emericella nidulans (strain FGSC A4 / ATCC 38163 / CBS 112.46 / NRRL 194 / M139) GN=ANIA_01923 PE=4 SV=1	AN1923	0.6624	0.3969	1.44372	46.9	20.7	27	63.9		0.6336	0.4949	1.74937	38.6	27.3	24.7	100.8
C8VDH4	MutT/nudix family protein (AFU_orthologue AFUA_5G08240) OS=Emericella nidulans (strain FGSC A4 / ATCC 38163 / CBS 112.46 / NRRL 194 / M139) GN=ANIA_07711 PE=3 SV=1	AN7711	0.9591	0.729	2.16982	37.9	30.7	31.6	77.6		1.61172	0.8323	2.25924	14.8	17.6	24.1	49.9
C8VCK1	Translation initiation factor 4B (AFU_orthologue AFUA_2G16400) OS=Emericella nidulans (strain FGSC A4 / ATCC 38163 / CBS 112.46 / NRRL 194 / M139) GN=ANIA_07350 PE=4 SV=1		1.196	1.5057	6.20842	94.5	158.1	98.3	553.5		1.45728	1.022	5.24208	73.7	107.6	108.5	576.6
Q5BBG0	Importin subunit beta-4, putative (JCVI) OS=Emericella nidulans (strain FGSC A4 / ATCC 38163 / CBS 112.46 / NRRL 194 / M139) GN=AN2120.2 PE=4 SV=1	AN2120	2.65305	5.2389	3.64852	214.6	1249.2	495	738.7		0.47322	0.3094	0.97016	94.1	41.6	45	136.3
Q5AYH6	Glutamine synthetase, putative (AFU_orthologue AFUA_6G03530) OS=Emericella nidulans (strain FGSC A4 / ATCC 38163 / CBS 112.46 / NRRL 194 / M139) GN=AN6654.2 PE=3 SV=1	AN6654	0.91655	2.2878	5.30954	179.2	455.6	142.8	897.6		0.94248	1.1725	3.21533	117.1	196.1	111.5	562
Q5BCH8	SF, putative sulfite reductase alpha subunit-FAD and NAD binding oxydoreductase (Eurofung) OS=Emericella nidulans (strain FGSC A4 / ATCC 38163 / CBS 112.46 / NRRL 194 / M139) GN=AN1752.2 PE=4 SV=1	AN1752	1.51685	1.3338	2.37546	126.5	187.5	166.8	283.5		1.18206	0.6874	1.48472	110.8	108.8	132.3	245.5
Q5B3L5	Nucleolin protein Nsr1, putative (AFU_orthologue AFUA_3G07710) OS=Emericella nidulans (strain FGSC A4 / ATCC 38163 / CBS 112.46 / NRRL 194 / M139) GN=AN4865.2 PE=4 SV=1	AN4865	2.50815	6.7266	2.75706	32.1	239.9	70	83.5		2.46015	2.3982	3.56708	20.4	69.9	50.7	108.6
Q5BBM3	50S ribosomal protein L12 (AFU_orthologue AFUA_4G09750) OS=Emericella nidulans (strain FGSC A4 / ATCC 38163 / CBS 112.46 / NRRL 194 / M139) GN=AN2057.2 PE=3 SV=1	AN2057	3.20275	30.1023	106	21.9	732.5	61	2762.9		1.36917	5.9675	58.1192	34.5	294.1	47.7	2992.7
Q5BBU0	HOSM_PENCH Homocitrate synthase, mitochondrial OS=Emericella nidulans (strain FGSC A4 / ATCC 38163 / CBS 112.46 / NRRL 194 / M139) GN=AN1990.2 PE=3 SV=1	AN1990	2.4173	2.6262	7.69136	87	253.9	182.9	631.3		1.24641	0.8939	3.00629	110.5	141.1	139.1	495.8
C8VFE6	Proteasome subunit beta type OS=Emericella nidulans (strain FGSC A4 / ATCC 38163 / CBS 112.46 / NRRL 194 / M139) GN=ANIA_10708 PE=3 SV=1	AN10708	1.80665	3.9753	13.0157	169	746.4	265.5	2075.1		1.27314	0.9352	9.0048	31.8	42.5	40.9	427.4
Q5BBL2	RNA binding effector protein Scp160, putative (AFU_orthologue AFUA_2G04700) OS=Emericella nidulans (strain FGSC A4 / ATCC 38163 / CBS 112.46 / NRRL 194 / M139) GN=AN2068.2 PE=4 SV=1	AN2068	1.8584	4.5027	7.897	300.7	1504.4	485.8	2240.3		0.82962	1.3643	4.79988	41.4	80.7	34.7	296.6
Q5BF33	Molecular chaperone (Eurofung) OS=Emericella nidulans (strain FGSC A4 / ATCC 38163 / CBS 112.46 / NRRL 194 / M139) GN=AN0847.2 PE=3 SV=1	AN0847	1.426	1.6542	10.7039	225.3	414.2	279.4	2275		0.9801	1.0143	5.7285	100.3	145.3	99.3	857.6
Q5BEK7	Actin cytoskeleton-regulatory complex protein end3 OS=Emericella nidulans (strain FGSC A4 / ATCC 38163 / CBS 112.46 / NRRL 194 / M139) GN=end3 PE=2 SV=3	AN1023	1.5617	2.2788	13.7673	64.8	164.1	88	841.6		0.80388	1.5183	10.2537	84.2	182.6	68.4	1288.6
C8VQF1	Acyl-CoA dehydrogenase, putative (AFU_orthologue AFUA_1G14850) OS=Emericella nidulans (strain FGSC A4 / ATCC 38163 / CBS 112.46 / NRRL 194 / M139) GN=ANIA_00824 PE=3 SV=1	AN0824	1.16955	1.4886	7.22496	48.3	79.9	49.1	329.2		0.62667	0.7994	1.83178	26.7	30.5	16.9	73
Q5B0H0	40S ribosomal protein S14 (Broad) OS=Emericella nidulans (strain FGSC A4 / ATCC 38163 / CBS 112.46 / NRRL 194 / M139) GN=AN5960.2 PE=3 SV=1	AN5960	3.2016	4.4829	9.57816	250.8	1249.3	698.2	2266.2		1.3068	1.1627	1.66629	60.4	100.3	79.7	150.2
C8VH99	Dihydrolipoamide S-succinyltransferase (Eurofung) OS=Emericella nidulans (strain FGSC A4 / ATCC 38163 / CBS 112.46 / NRRL 194 / M139) GN=ANIA_03466 PE=3 SV=1	AN3466	3.28555	13.2867	6.53702	158	2332.5	451.4	974.4		1.58004	3.4104	4.0535	28.2	137.4	45	170.6
Q5BBN0	Clathrin light chain (Eurofung) OS=Emericella nidulans (strain FGSC A4 / ATCC 38163 / CBS 112.46 / NRRL 194 / M139) GN=AN2050.2 PE=4 SV=1	AN2050	1.8883	5.1471	21.8031	53.4	305.4	87.7	1098.4		1.26423	1.2075	10.1572	85.1	146.8	108.7	1290.1
Q5BBL4	Class E vacuolar protein-sorting machinery protein hse1 OS=Emericella nidulans (strain FGSC A4 / ATCC 38163 / CBS 112.46 / NRRL 194 / M139) GN=hse1 PE=3 SV=1	AN2066	1.38575	2.5407	8.51922	21.5	60.7	25.9	172.8		1.22463	1.8536	10.5471	53.2	140.9	65.8	837.5
C8V3Z5	GTP-binding protein ypt1 (Broad) OS=Emericella nidulans (strain FGSC A4 / ATCC 38163 / CBS 112.46 / NRRL 194 / M139) GN=ANIA_04281 PE=3 SV=1	AN4281	0.94415	2.1978	1.97478	98.7	241	81	183.9		1.46916	1.3307	5.02969	44.6	84.8	66.2	334.8
G5EAZ6	Uncharacterized protein OS=Emericella nidulans (strain FGSC A4 / ATCC 38163 / CBS 112.46 / NRRL 194 / M139) GN=AN5604.2 PE=3 SV=1	AN5604	1.6238	1.4418	4.72124	52.2	83.6	73.7	232.5		0.76032	0.5887	2.22641	16.4	13.8	12.6	54.5
Q5AQP2	Uncharacterized protein OS=Emericella nidulans (strain FGSC A4 / ATCC 38163 / CBS 112.46 / NRRL 194 / M139) GN=AN9388.2 PE=4 SV=1	AN9388	1.1753	4.8024	0.68476	59.6	318	60.9	38.5		1.99782	3.5	2.19291	39.5	197.5	79.7	129.3
Q5BGZ7	Molybdopterin binding domain protein (AFU_orthologue AFUA_5G11210) OS=Emericella nidulans (strain FGSC A4 / ATCC 38163 / CBS 112.46 / NRRL 194 / M139) GN=AN0183.2 PE=4 SV=1	AN0183	1.76065	1.5462	8.23196	40.1	68.9	61.4	311.4		0.83754	0.994	4.2076	14.3	20.3	12.1	89.8
Q5B4T1	Proteasome component Pup3, putative (AFU_orthologue AFUA_4G07420) OS=Emericella nidulans (strain FGSC A4 / ATCC 38163 / CBS 112.46 / NRRL 194 / M139) GN=AN4449.2 PE=4 SV=1	AN4449	2.2655	1.3329	25.8704	13.3	19.7	26.2	324.6		1.18107	1.0437	10.7669	11.4	17	13.6	183.2
C8VFT3	snoRNP protein (Gar1), putative (AFU_orthologue AFUA_4G13690) OS=Emericella nidulans (strain FGSC A4 / ATCC 38163 / CBS 112.46 / NRRL 194 / M139) GN=ANIA_10712 PE=4 SV=1	AN10712	1.53295	2.9277	8.9411	18.6	60.5	24.8	156.9		0.86625	1.9089	7.78138	33.7	91.9	29.5	391.4
Q96UP5	Ubiquitin-conjugating enzyme E2 2 OS=Emericella nidulans (strain FGSC A4 / ATCC 38163 / CBS 112.46 / NRRL 194 / M139) GN=uvsJ PE=3 SV=1		1.4812	2.1438	11.0781	46.6	111	60	487		1.20384	0.8792	5.17508	76.5	96.1	93	590.9
Q5B576	Glutaredoxin (Eurofung) OS=Emericella nidulans (strain FGSC A4 / ATCC 38163 / CBS 112.46 / NRRL 194 / M139) GN=AN4304.2 PE=4 SV=1	AN4304	2.3092	3.9672	11.7247	51.2	225.7	102.8	566.3		1.06128	1.2264	5.896	109	191	116.9	959.2
Q5AXD9	Mucin family signaling protein Msb2, putative (AFU_orthologue AFUA_4G04070) OS=Emericella nidulans (strain FGSC A4 / ATCC 38163 / CBS 112.46 / NRRL 194 / M139) GN=AN7041.2 PE=4 SV=1	AN7041	9.2	15.1578	0.318	12	202.1	96	3.6		3.16899	1.3909	0.32763	30.9	61.4	98.9	15.1
Q5BDD6	NADH-ubiquinone oxidoreductase 178 kDa subunit, putative (AFU_orthologue AFUA_8G04320) OS=Emericella nidulans (strain FGSC A4 / ATCC 38163 / CBS 112.46 / NRRL 194 / M139) GN=AN1444.2 PE=4 SV=1	AN1444	2.42995	6.894	11.9006	30.9	236.7	65.3	346.9		1.60479	2.5312	8.4621	35.9	129.8	58.2	453.4
Q5B8E6	Aldose 1-epimerase, putative (AFU_orthologue AFUA_3G13240) OS=Emericella nidulans (strain FGSC A4 / ATCC 38163 / CBS 112.46 / NRRL 194 / M139) GN=AN3184.2 PE=4 SV=1	AN3184	1.1178	0.648	0.7579	71.7	51.6	69.7	51.3		1.5939	0.7434	0.8174	45.4	48.2	73.1	55.4
Q5B6W8	Dienelactone hydrolase family protein (AFU_orthologue AFUA_6G12740) OS=Emericella nidulans (strain FGSC A4 / ATCC 38163 / CBS 112.46 / NRRL 194 / M139) GN=AN3712.2 PE=4 SV=1	AN3712	2.37935	7.9659	2.97012	81.2	718.7	168	227.5		1.65528	1.0304	0.78256	57.9	85.2	96.8	67.6
C8V9B1	3-phosphoglycerate dehydrogenase, hypothetical (Eurofung) OS=Emericella nidulans (strain FGSC A4 / ATCC 38163 / CBS 112.46 / NRRL 194 / M139) GN=ANIA_08866 PE=3 SV=1	AN8866	2.3575	3.0681	2.82914	246.5	840.3	505.4	658		0.79794	0.6412	1.7286	50	45.8	40.3	129
Q5B4Q5	60S ribosomal protein L11 (Broad) OS=Emericella nidulans (strain FGSC A4 / ATCC 38163 / CBS 112.46 / NRRL 194 / M139) GN=AN4475.2 PE=3 SV=1	AN4475	1.80665	2.4984	5.89042	146	405.3	229.4	811.3		1.07514	1.2229	1.85389	87	152	94.5	240.7
Q5BGE9	T-complex protein 1, beta subunit, putative (AFU_orthologue AFUA_1G01740) OS=Emericella nidulans (strain FGSC A4 / ATCC 38163 / CBS 112.46 / NRRL 194 / M139) GN=AN0381.2 PE=3 SV=1	AN0381	1.73075	2.0025	4.23682	97	215.8	146	387.7		0.91575	0.9975	2.35505	13.4	19.1	12.4	47.1
Q5B1K0	Uncharacterized protein OS=Emericella nidulans (strain FGSC A4 / ATCC 38163 / CBS 112.46 / NRRL 194 / M139) GN=AN5580.2 PE=4 SV=1	AN5580	2.3529	4.1994	8.05706	32.3	150.7	66.1	245.5		1.04742	1.1494	5.74525	24	39.4	25.4	205.8
C8UZU5	U-box domain protein, putative (AFU_orthologue AFUA_2G11040) OS=Emericella nidulans (strain FGSC A4 / ATCC 38163 / CBS 112.46 / NRRL 194 / M139) GN=ANIA_05906 PE=4 SV=1	AN5906	1.28915	3.4659	4.18912	24.8	95.5	27.8	98		0.88407	2.0195	4.36304	25.2	72.7	22.5	164.1
Q5B4I4	KH domain RNA-binding protein (AFU_orthologue AFUA_2G02780) OS=Emericella nidulans (strain FGSC A4 / ATCC 38163 / CBS 112.46 / NRRL 194 / M139) GN=AN4546.2 PE=4 SV=1	AN4546	1.94695	4.6557	4.07994	162.7	841.7	275.5	626.2		1.01475	0.6517	3.41566	75.5	70.3	77.4	384.9
Q5B4V0	Uncharacterized protein OS=Emericella nidulans (strain FGSC A4 / ATCC 38163 / CBS 112.46 / NRRL 194 / M139) GN=AN4430.2 PE=4 SV=1	AN4430	2.1367	2.5929	10.6297	38.7	111.5	71.9	388.1		0.94149	1.2607	3.04917	55.2	99.4	52.5	251.2
Q5BAJ9	Nuclear pore complex protein An-Nup49 (Eurofung) OS=Emericella nidulans (strain FGSC A4 / ATCC 38163 / CBS 112.46 / NRRL 194 / M139) GN=AN2431.2 PE=4 SV=1	AN2431	0.6348	0.4806	1.0918	70.1	37.4	38.7	72.2		1.14048	0.7084	1.68639	40.8	41.3	47	102.7
C8VQT9	Uncharacterized protein OS=Emericella nidulans (strain FGSC A4 / ATCC 38163 / CBS 112.46 / NRRL 194 / M139) GN=ANIA_00790 PE=4 SV=1	AN0790	1.53985	0.9963	4.53786	12.1	13.4	16.2	51.8		1.09791	0.9926	2.43009	11	15.6	12.2	39.9
C8VDG7	Polyubiquitin binding protein (Doa1/Ufd3), putative (AFU_orthologue AFUA_5G08370) OS=Emericella nidulans (strain FGSC A4 / ATCC 38163 / CBS 112.46 / NRRL 194 / M139) GN=ANIA_07704 PE=4 SV=1	AN7704	0.7567	1.1565	0.90524	366.6	470.9	241.3	312.9		1.23354	1.5841	2.5862	11.4	25.8	14.2	44
Q5AU11	Plasma membrane proton P-type ATPase (Eurofung) OS=Emericella nidulans (strain FGSC A4 / ATCC 38163 / CBS 112.46 / NRRL 194 / M139) GN=AN8219.2 PE=3 SV=1	AN8219	5.0715	23.1399	5.86604	46.1	1185.3	203.3	255.1		2.30868	4.5829	3.71582	70.7	462.9	164.9	392.1
Q5BG35	Formyltetrahydrofolate deformylase, putative (AFU_orthologue AFUA_6G11620) OS=Emericella nidulans (strain FGSC A4 / ATCC 38163 / CBS 112.46 / NRRL 194 / M139) GN=AN0495.2 PE=3 SV=1	AN0495	1.77675	2.5362	9.17112	31.9	89.9	49.3	276		1.09989	1.5001	4.20425	37.1	79.5	41.2	232.8
Q5AZP9	Bifunctional tryptophan synthase TRPB (EC 4.2.1.20) [Source:UniProtKB/TrEMBLAcc:Q9P4D5] OS=Emericella nidulans (strain FGSC A4 / ATCC 38163 / CBS 112.46 / NRRL 194 / M139) GN=AN6231.2 PE=3 SV=1	AN6231	1.4858	2.988	3.40472	65	215.8	84	208.8		1.7424	2.6502	3.86724	75.4	285.5	132.7	435.2
Q5B0J1	Uncharacterized protein OS=Emericella nidulans (strain FGSC A4 / ATCC 38163 / CBS 112.46 / NRRL 194 / M139) GN=AN5939.2 PE=3 SV=1	AN5939	1.1017	1.0089	3.18	16.5	18.5	15.8	49.5		1.50975	0.8092	2.64047	59	68.2	90	232.5
C8VA50	Actin-related protein 2/3 complex subunit 4 OS=Emericella nidulans (strain FGSC A4 / ATCC 38163 / CBS 112.46 / NRRL 194 / M139) GN=ANIA_08698 PE=3 SV=1	AN8698	2.4932	5.3532	7.73482	57.3	340.8	124.2	418.1		1.03653	0.833	2.44148	87.7	104.4	91.8	319.6
C8V8H4	ATP-dependent RNA helicase ded1 OS=Emericella nidulans (strain FGSC A4 / ATCC 38163 / CBS 112.46 / NRRL 194 / M139) GN=ded1 PE=3 SV=1	AN10557	2.05965	5.5809	5.42826	153.1	949.4	274.2	784.1		1.13058	1.9362	3.0552	101.2	279.9	115.6	461.5
C8V5T7	Uncharacterized protein OS=Emericella nidulans (strain FGSC A4 / ATCC 38163 / CBS 112.46 / NRRL 194 / M139) GN=ANIA_08021 PE=4 SV=1	AN8021	3.94105	5.5098	8.11748	114.2	699.1	391.4	874.5		1.76022	0.8953	2.58754	117	149.7	208	451.8
C8V963	Uncharacterized protein OS=Emericella nidulans (strain FGSC A4 / ATCC 38163 / CBS 112.46 / NRRL 194 / M139) GN=ANIA_10547 PE=4 SV=1	AN10547	1.18795	6.6123	19.5432	38.9	285.8	40.2	717.2		1.55133	13.5681	50.3672	12	232.6	18.8	902.1
Q5AYJ8	Ribosomal protein S28e (AFU_orthologue AFUA_7G04490) OS=Emericella nidulans (strain FGSC A4 / ATCC 38163 / CBS 112.46 / NRRL 194 / M139) GN=AN6632.2 PE=3 SV=1	AN6632	0.6555	0.5598	2.54506	95.6	59.5	54.5	229.5		0.52173	0.5488	0.92125	40.8	32	21.5	56.1
Q5AYU4	Imidazoleglycerol-phosphate dehydratase (EC 4.2.1.19) [Source:UniProtKB/TrEMBLAcc:Q9C1R3] OS=Emericella nidulans (strain FGSC A4 / ATCC 38163 / CBS 112.46 / NRRL 194 / M139) GN=AN6536.2 PE=3 SV=1	AN6536	2.0079	3.8538	4.94172	71.4	305.7	124.7	332.9		1.00584	0.7861	1.87868	69.9	78.5	71	196
Q5BDR1	SnRNP and snoRNP protein (Snu13), putative (AFU_orthologue AFUA_2G05950) OS=Emericella nidulans (strain FGSC A4 / ATCC 38163 / CBS 112.46 / NRRL 194 / M139) GN=AN1319.2 PE=4 SV=1	AN10783	1.4927	0.666	2.08926	20.8	15.4	27	41		0.53163	0.252	0.91388	85.1	30.6	45.7	116.1
C8VCU1	Uncharacterized protein OS=Emericella nidulans (strain FGSC A4 / ATCC 38163 / CBS 112.46 / NRRL 194 / M139) GN=ANIA_07269 PE=4 SV=1	AN7269	0.4738	0.2448	0.39962	103.2	28.1	42.5	38.9		1.46718	0.3948	0.34773	75.3	42.5	111.6	39.1
Q5B6K7	40S ribosomal protein S21 OS=Emericella nidulans (strain FGSC A4 / ATCC 38163 / CBS 112.46 / NRRL 194 / M139) GN=AN3823.2 PE=3 SV=1	AN3823	2.0516	2.1717	12.9797	26.9	64.9	48	329.4		0.97515	0.6832	4.24579	41.3	40.3	40.7	261.7
C8VT80	C-8 sterol isomerase (Erg-1), putative (AFU_orthologue AFUA_1G04720) OS=Emericella nidulans (strain FGSC A4 / ATCC 38163 / CBS 112.46 / NRRL 194 / M139) GN=ANIA_00451 PE=4 SV=1	AN0451	2.185	2.133	8.427	21.7	51.4	41.3	172.5		1.01574	0.6475	2.81132	30.6	28.3	31.4	128.4
Q5B0V2	Cytochrome b5, putative (AFU_orthologue AFUA_2G07720) OS=Emericella nidulans (strain FGSC A4 / ATCC 38163 / CBS 112.46 / NRRL 194 / M139) GN=AN5828.2 PE=3 SV=1	AN5828	1.357	3.834	31.6728	20.3	86.4	23.9	606.6		1.09197	1.9873	12.4895	27.3	77.5	30.1	508.9
C8VLW7	Uncharacterized protein OS=Emericella nidulans (strain FGSC A4 / ATCC 38163 / CBS 112.46 / NRRL 194 / M139) GN=ANIA_10260 PE=4 SV=1	AN10260	1.39265	3.6252	13.6963	39.4	158.7	47.7	509.1		1.26621	1.9082	14.2013	39.8	108.5	50.9	843.6
Q5AZ07	Uncharacterized protein OS=Emericella nidulans (strain FGSC A4 / ATCC 38163 / CBS 112.46 / NRRL 194 / M139) GN=AN6473.2 PE=4 SV=1	AN6473	0.7705	0.27	0.6784	554.3	167.6	369.9	356.8		1.80279	0.2996	1.36412	258.1	110.4	470	525.4
C8V6D0	Thiamine biosynthetic bifunctional enzyme, putative (AFU_orthologue AFUA_2G08970) OS=Emericella nidulans (strain FGSC A4 / ATCC 38163 / CBS 112.46 / NRRL 194 / M139) GN=ANIA_10472 PE=3 SV=1	AN10472	0.84065	0.9549	7.63624	63.6	67.5	46.5	458.2		0.8712	1.2698	5.63202	38.2	69.3	33.6	321.1
Q5AQP7	Uncharacterized protein OS=Emericella nidulans (strain FGSC A4 / ATCC 38163 / CBS 112.46 / NRRL 194 / M139) GN=AN9383.2 PE=4 SV=1	AN9383	0.5865	0.558	0.7314	45.5	28.1	23.3	31.2		0.54747	0.7889	0.43416	33.8	38.1	18.7	21.9
C8V9E9	Actin-related protein 2/3 complex subunit 5 OS=Emericella nidulans (strain FGSC A4 / ATCC 38163 / CBS 112.46 / NRRL 194 / M139) GN=ANIA_04919 PE=3 SV=1	AN4919	1.7641	2.3508	25.2248	64.4	168.2	98.8	1532.5		1.28403	2.1028	4.38314	23.6	70.9	30.6	154.4
G5EB54	RL16_NEUCR 60S ribosomal protein L16 OS=Emericella nidulans (strain FGSC A4 / ATCC 38163 / CBS 112.46 / NRRL 194 / M139) GN=rpl16a PE=3 SV=1	AN4202	4.4275	7.38	3.8478	167.6	1373.5	644.9	607.8		1.38501	0.9849	1.26496	219.6	308.9	307.3	414.6
Q5B0Q0	V-type proton ATPase subunit F OS=Emericella nidulans (strain FGSC A4 / ATCC 38163 / CBS 112.46 / NRRL 194 / M139) GN=AN5880.2 PE=3 SV=1	AN5880	1.85265	3.9951	13.9072	30.1	133.6	48.5	394.9		1.14543	1.841	8.43798	25.4	66.8	29.4	319.9
C8VQ09	Autophagy-related protein Atg27 (Eurofung) OS=Emericella nidulans (strain FGSC A4 / ATCC 38163 / CBS 112.46 / NRRL 194 / M139) GN=ANIA_00861 PE=4 SV=1	AN0861	1.403	2.736	1.2296	14.4	43.7	17.6	16.7		1.485	1.7654	2.73896	13.6	34.3	20.4	55.6
Q5B9D2	Pre-mRNA splicing factor Dim1 (AFU_orthologue AFUA_3G12290) OS=Emericella nidulans (strain FGSC A4 / ATCC 38163 / CBS 112.46 / NRRL 194 / M139) GN=AN2848.2 PE=4 SV=1	AN2848	1.60425	3.9321	3.43016	42.3	184.8	59	136.9		0.74052	1.4623	3.10679	32.5	67.9	24.3	150.7
Q5B4K8	Ribosomal protein L34 protein, putative (AFU_orthologue AFUA_2G03040) OS=Emericella nidulans (strain FGSC A4 / ATCC 38163 / CBS 112.46 / NRRL 194 / M139) GN=AN4522.2 PE=4 SV=1	AN4522	3.95025	8.5203	6.6727	95.1	900.3	326.7	598.7		1.20483	1.0353	2.20296	137.5	203.4	167.4	452.1
Q5B0Y1	Glutamate-5-semialdehyde dehydrogenase (Eurofung) OS=Emericella nidulans (strain FGSC A4 / ATCC 38163 / CBS 112.46 / NRRL 194 / M139) GN=AN5799.2 PE=3 SV=1	AN5799	1.49385	1.6137	11.1904	36.8	66	47.8	388.5		0.87714	0.6825	2.5795	28	27.3	24.8	107.8
Q5B5I8	DnaJ and TPR domain protein (AFU_orthologue AFUA_1G05900) OS=Emericella nidulans (strain FGSC A4 / ATCC 38163 / CBS 112.46 / NRRL 194 / M139) GN=AN4192.2 PE=4 SV=1	AN4192	1.29835	1.8252	9.35238	31.7	64.3	35.8	279.7		1.20978	2.2267	6.24373	14.4	45.8	17.6	134.2
Q5B716	Uncharacterized protein OS=Emericella nidulans (strain FGSC A4 / ATCC 38163 / CBS 112.46 / NRRL 194 / M139) GN=AN3664.2 PE=4 SV=1	AN3664	1.679	2.781	12.985	11.8	36.4	17.2	144.5		0.89397	0.8393	4.53858	52.7	63.2	47.6	357
Q5AZ57	Uncharacterized protein OS=Emericella nidulans (strain FGSC A4 / ATCC 38163 / CBS 112.46 / NRRL 194 / M139) GN=AN6423.2 PE=4 SV=1	AN6423	1.0971	5.9787	13.0094	91	604.5	86.8	1116.8		1.24245	4.8979	9.87044	65.4	457.6	82.1	963.5
Q5BBE7	Uncharacterized protein OS=Emericella nidulans (strain FGSC A4 / ATCC 38163 / CBS 112.46 / NRRL 194 / M139) GN=AN2133.2 PE=4 SV=1	AN2133	1.58125	2.5911	8.11218	71.2	205	97.9	544.9		1.28205	1.1501	3.59991	81.4	133.7	105.4	437.4
Q5B8Y3	Eukaryotic translation initiation factor 3 subunit I OS=Emericella nidulans (strain FGSC A4 / ATCC 38163 / CBS 112.46 / NRRL 194 / M139) GN=tif34 PE=3 SV=1	AN2997	2.0539	3.2877	7.50692	70.4	257.2	125.7	498.6		1.10781	0.5845	1.88069	17.6	14.7	19.7	49.4
Q5ASB5	Hypothetical oxidoreductase (Eurofung) OS=Emericella nidulans (strain FGSC A4 / ATCC 38163 / CBS 112.46 / NRRL 194 / M139) GN=AN8815.2 PE=4 SV=1	AN8815	2.45295	4.8951	5.87134	84.9	461.8	181.1	470.3		0.95139	1.071	3.02505	33.6	51.4	32.3	151.7
Q5B0X8	Putative RNA binding protein SwoK (Eurofung) OS=Emericella nidulans (strain FGSC A4 / ATCC 38163 / CBS 112.46 / NRRL 194 / M139) GN=AN5802.2 PE=4 SV=1	AN5802	1.4973	1.3257	3.60718	12.9	19	16.8	43.9		1.27611	2.0013	2.0502	14.9	42.6	19.2	45.6
Q5B6H7	Mitochondrial presequence protease OS=Emericella nidulans (strain FGSC A4 / ATCC 38163 / CBS 112.46 / NRRL 194 / M139) GN=cym1 PE=3 SV=1	AN3853	0.828	0.522	1.0812	32.7	19.1	23.6	33.5		0.61974	0.3255	1.5343	198.4	92.3	124.1	454.3
C8V9K2	Amphiphysin-like lipid raft protein (Eurofung) OS=Emericella nidulans (strain FGSC A4 / ATCC 38163 / CBS 112.46 / NRRL 194 / M139) GN=ANIA_08831 PE=4 SV=1		1.8837	3.051	13.8097	88.2	299	144.5	1149.1		1.12464	0.9947	8.27182	28	39.8	31.8	345.7
Q5B3X2	DsDNA-binding protein PDCD5, putative (AFU_orthologue AFUA_3G06420) OS=Emericella nidulans (strain FGSC A4 / ATCC 38163 / CBS 112.46 / NRRL 194 / M139) GN=AN4758.2 PE=4 SV=1	AN4758	1.46395	2.9673	4.22622	38.4	126.6	48.9	153.1		1.12563	0.5593	0.94001	29.3	23.4	33.3	41.1
Q5ASM6	60S ribosomal protein L24a (AFU_orthologue AFUA_6G02440) OS=Emericella nidulans (strain FGSC A4 / ATCC 38163 / CBS 112.46 / NRRL 194 / M139) GN=AN8704.2 PE=4 SV=1		2.54495	3.3921	11.995	77	290.2	170.4	871.3		1.06326	1.2481	8.53513	23	41	24.7	293
Q5B971	ATPase get3 OS=Emericella nidulans (strain FGSC A4 / ATCC 38163 / CBS 112.46 / NRRL 194 / M139) GN=get3 PE=3 SV=1	AN2909	1.15345	1.4922	5.4113	33.3	55.2	33.4	170		0.84942	1.7367	3.7386	16.2	40.2	13.9	90.4
C8V8I4	Proteasome subunit beta type OS=Emericella nidulans (strain FGSC A4 / ATCC 38163 / CBS 112.46 / NRRL 194 / M139) GN=ANIA_04457 PE=3 SV=1	AN4457	1.16495	1.7739	11.3664	31	61.1	31.4	332.4		1.00386	0.861	5.75731	36.6	45	37.1	314.5
Q5BC81	Uncharacterized protein OS=Emericella nidulans (strain FGSC A4 / ATCC 38163 / CBS 112.46 / NRRL 194 / M139) GN=AN1849.2 PE=4 SV=1	AN1849	1.41565	0.585	8.109	27.7	18	34.1	211.9		0.9801	0.4557	5.08262	29.2	19	28.9	221.5
Q5BDL3	Ribosome biogenesis protein erb1 OS=Emericella nidulans (strain FGSC A4 / ATCC 38163 / CBS 112.46 / NRRL 194 / M139) GN=erb1 PE=3 SV=2	AN1367	2.8658	9.1521	22.8737	19.5	198.3	48.6	420.8		0.96822	6.5576	16.4947	32.3	302.6	31.6	795.2
Q5B790	Uncharacterized protein OS=Emericella nidulans (strain FGSC A4 / ATCC 38163 / CBS 112.46 / NRRL 194 / M139) GN=AN3590.2 PE=4 SV=1	AN3590	1.80205	1.6875	3.8531	10.4	19.5	16.3	37.8		1.16226	0.8029	2.87698	10.9	12.5	12.8	46.8
Q5BAW4	COX5_ASPNG Cytochrome c oxidase polypeptide V, mitochondrial OS=Emericella nidulans (strain FGSC A4 / ATCC 38163 / CBS 112.46 / NRRL 194 / M139) GN=AN2316.2 PE=4 SV=1	AN2316	2.1873	2.9034	6.83594	50.8	163.9	96.6	327.6		1.09989	0.7994	2.19291	67.4	77	74.9	220.6
C8V0I4	Transcriptional corepressor (Eurofung) OS=Emericella nidulans (strain FGSC A4 / ATCC 38163 / CBS 112.46 / NRRL 194 / M139) GN=ANIA_06505 PE=4 SV=1	AN6505	1.9343	6.0867	7.86732	60	405.8	100.9	445.3		1.2771	4.4632	7.64135	21	133.9	27.1	239.5
Q5B153	Arabinogalactan endo-beta-1,4-galactanase A OS=Emericella nidulans (strain FGSC A4 / ATCC 38163 / CBS 112.46 / NRRL 194 / M139) GN=galA PE=1 SV=2	AN5727	1.1845	1.6191	0.42294	256	460.5	263.6	102.2		1.87407	0.5635	0.66129	208.7	168.1	395.1	206
C8V6R7	Uncharacterized protein OS=Emericella nidulans (strain FGSC A4 / ATCC 38163 / CBS 112.46 / NRRL 194 / M139) GN=ANIA_11238 PE=4 SV=1		1.219	1.593	3.2542	15.9	28.1	16.9	48.8		0.51579	0.7686	1.37417	21.5	23.6	11.2	44.1
Q5AQX2	FAD binding domain protein (AFU_orthologue AFUA_2G00730) OS=Emericella nidulans (strain FGSC A4 / ATCC 38163 / CBS 112.46 / NRRL 194 / M139) GN=AN9308.2 PE=4 SV=1	AN9308	1.4145	1.233	4.1976	65.7	90.3	80.7	260.1		0.66528	0.4732	1.29511	135.9	91.9	91.3	262.7
C8V0S2	Phosphoribosylamine-glycine ligase (Eurofung) OS=Emericella nidulans (strain FGSC A4 / ATCC 38163 / CBS 112.46 / NRRL 194 / M139) GN=ANIA_06541 PE=3 SV=1	AN6541	2.9095	13.887	4.4096	83.1	1281.9	209.8	345.6		1.30086	3.5581	4.12318	149.9	762	196.9	922.5
Q5B0P4	3-isopropylmalate dehydratase OS=Emericella nidulans (strain FGSC A4 / ATCC 38163 / CBS 112.46 / NRRL 194 / M139) GN=AN5886.2 PE=3 SV=1	AN5886	1.7595	1.269	4.558	154.4	217.9	235.7	663.8		1.02267	0.574	1.28506	148	121.3	152.9	283.8
Q5AVF9	Uncharacterized protein OS=Emericella nidulans (strain FGSC A4 / ATCC 38163 / CBS 112.46 / NRRL 194 / M139) GN=AN7721.2 PE=3 SV=1	AN7721	2.8405	1.881	19.2072	23	48	56.8	416.7		1.25235	0.5775	5.71242	32.5	26.8	41.1	277.1
G5EAT9	Uncharacterized protein OS=Emericella nidulans (strain FGSC A4 / ATCC 38163 / CBS 112.46 / NRRL 194 / M139) GN=AN6126.2 PE=4 SV=1	AN6126	2.0286	2.8476	6.89318	456.6	1444.6	805.3	2969.1		1.04346	0.9947	3.22538	224	318.4	236	1078.3
Q5BC57	Uncharacterized protein OS=Emericella nidulans (strain FGSC A4 / ATCC 38163 / CBS 112.46 / NRRL 194 / M139) GN=AN1873.2 PE=4 SV=1	AN1873	2.14475	2.7738	9.15628	131.4	405	245.1	1135		1.2573	0.8176	3.92151	112	130.8	142.2	655.5
C8VJ33	PX domain protein (AFU_orthologue AFUA_3G08020) OS=Emericella nidulans (strain FGSC A4 / ATCC 38163 / CBS 112.46 / NRRL 194 / M139) GN=ANIA_10350 PE=4 SV=1	AN10350	1.4605	1.575	11.3526	21.9	38.4	27.7	234.6		2.25225	5.5244	19.5117	36	284.1	81.9	1048.4
G5EB89	Importin subunit alpha OS=Emericella nidulans (strain FGSC A4 / ATCC 38163 / CBS 112.46 / NRRL 194 / M139) GN=kapA PE=3 SV=1	AN2142	1.6031	2.5137	5.92116	83	231.8	115.7	463.6		0.82368	0.7168	1.94568	12.5	12.8	10.4	36.3
Q5ATP1	Uncharacterized protein OS=Emericella nidulans (strain FGSC A4 / ATCC 38163 / CBS 112.46 / NRRL 194 / M139) GN=AN8339.2 PE=4 SV=1	AN8339	3.6225	44.181	16.6208	12.2	598.9	38.4	191.3		0.58707	1.1809	7.45777	51.8	87.4	30.7	576.6
C8V6G7	60S ribosomal protein L38, putative (AFU_orthologue AFUA_4G07845) OS=Emericella nidulans (strain FGSC A4 / ATCC 38163 / CBS 112.46 / NRRL 194 / M139) GN=ANIA_11419 PE=3 SV=1	AN11419	1.9665	0.918	14.6492	41.4	42.1	70.6	572.3		0.52668	0.3556	3.6381	91.5	46.5	48.7	496.8
Q5AUJ0	Phosphate transporter (Pho88), putative (AFU_orthologue AFUA_5G01960) OS=Emericella nidulans (strain FGSC A4 / ATCC 38163 / CBS 112.46 / NRRL 194 / M139) GN=AN8040.2 PE=4 SV=1	AN8040	3.496	2.862	23.0656	30.5	97.1	92.8	663.7		1.10286	0.9534	6.79782	43.9	59.8	48.9	445.4
Q5AW39	Ubiquitin carboxyl-terminal hydrolase OS=Emericella nidulans (strain FGSC A4 / ATCC 38163 / CBS 112.46 / NRRL 194 / M139) GN=AN7491.2 PE=3 SV=1	AN7491	3.4592	6.4548	23.5468	49.5	355	148.9	1099.6		0.7326	0.4249	2.47498	36.6	22.2	27.1	135.2
C8VR04	rRNA processing protein (Ebp2), putative (AFU_orthologue AFUA_5G12270) OS=Emericella nidulans (strain FGSC A4 / ATCC 38163 / CBS 112.46 / NRRL 194 / M139) GN=ANIA_00074 PE=4 SV=1	AN0074	2.34025	2.6685	20.9223	14.1	41.8	28.7	278.3		1.44441	1.2565	14.7621	12.2	21.9	17.8	268.8
C8VNX5	Uncharacterized protein OS=Emericella nidulans (strain FGSC A4 / ATCC 38163 / CBS 112.46 / NRRL 194 / M139) GN=ANIA_02414 PE=3 SV=1	AN2414	1.311	1.62	8.3316	47.8	86	54.6	375.9		1.56519	1.2222	3.18853	62.6	109.3	99	297.9
Q5B4N1	Nuclear pore complex protein An-Nsp1 (Eurofung) OS=Emericella nidulans (strain FGSC A4 / ATCC 38163 / CBS 112.46 / NRRL 194 / M139) GN=AN4499.2 PE=4 SV=1	AN4499	1.3225	1.422	5.4166	16.6	26.3	19.1	84.8		1.0395	0.994	4.07695	20	28.4	21	121.7
P48457	Serine/threonine-protein phosphatase 2B catalytic subunit OS=Emericella nidulans (strain FGSC A4 / ATCC 38163 / CBS 112.46 / NRRL 194 / M139) GN=cnaA PE=3 SV=3	AN8820	0.828	0.666	3.2754	18.6	13.8	13.4	57.4		0.792	0.469	1.608	18.5	12.4	14.8	44.4
Q5BFU8	Possible replication factor-a protein (AFU_orthologue AFUA_6G11130) OS=Emericella nidulans (strain FGSC A4 / ATCC 38163 / CBS 112.46 / NRRL 194 / M139) GN=AN0582.2 PE=4 SV=1	AN0582	3.3235	5.535	9.4128	11.7	71.9	33.8	103.9		1.39293	1.4777	4.85348	13.5	28.5	19	97.8
Q5AY99	Acyl-CoA desaturase OS=Emericella nidulans (strain FGSC A4 / ATCC 38163 / CBS 112.46 / NRRL 194 / M139) GN=AN6731.2 PE=3 SV=1	AN6731	1.83425	1.4391	3.6517	24.7	39.5	39.4	85.1		0.61182	0.6426	1.29846	59.4	54.5	36.7	115.1
Q5AQK8	Uncharacterized protein OS=Emericella nidulans (strain FGSC A4 / ATCC 38163 / CBS 112.46 / NRRL 194 / M139) GN=AN9422.2 PE=4 SV=1	AN9422	2.90145	1.296	3.68986	26.6	38.3	67.1	92.6		2.15919	0.8232	1.48807	20.4	24	44.5	45.3
C8VSG1	Uncharacterized protein OS=Emericella nidulans (strain FGSC A4 / ATCC 38163 / CBS 112.46 / NRRL 194 / M139) GN=ANIA_01278 PE=4 SV=1	AN1278	2.19305	1.7442	18.8839	68.1	132	129.9	1213.2		1.15137	0.9415	12.5994	44.1	59.3	51.3	829.3
C8VCB7	FGGY-family carbohydrate kinase, putative (AFU_orthologue AFUA_4G04680) OS=Emericella nidulans (strain FGSC A4 / ATCC 38163 / CBS 112.46 / NRRL 194 / M139) GN=ANIA_06985 PE=4 SV=1		0.49335	0.7029	2.02142	30.1	23.5	12.9	57.4		1.23354	2.1567	3.15503	44.3	136.5	55.2	208.6
Q5B6W0	Protein transport protein sec24 OS=Emericella nidulans (strain FGSC A4 / ATCC 38163 / CBS 112.46 / NRRL 194 / M139) GN=sec24 PE=3 SV=1	AN3720	1.6445	1.368	8.0454	18.3	27.8	26.2	138.8		0.83655	0.5866	2.54198	43.3	36.3	36.6	164.3
Q5BC17	Lysine--tRNA ligase OS=Emericella nidulans (strain FGSC A4 / ATCC 38163 / CBS 112.46 / NRRL 194 / M139) GN=AN1913.2 PE=3 SV=1	AN1913	3.96175	14.2947	8.5224	29.9	474.9	103	240.4		1.29591	0.9919	2.12055	23	32.6	30.1	72.8
Q5BFW0	Ribosomal protein L26 (AFU_orthologue AFUA_6G11260) OS=Emericella nidulans (strain FGSC A4 / ATCC 38163 / CBS 112.46 / NRRL 194 / M139) GN=AN0570.2 PE=3 SV=1	AN0570	3.404	5.517	3.27964	27.7	169.8	82	85.7		1.1286	0.4634	0.89043	98.9	65.5	112.7	131.4
Q5B7V5	DnaJ domain protein (AFU_orthologue AFUA_7G01230) OS=Emericella nidulans (strain FGSC A4 / ATCC 38163 / CBS 112.46 / NRRL 194 / M139) GN=AN3375.2 PE=4 SV=1	AN3375	2.2333	17.4195	11.2593	48.2	932.9	93.6	512		0.57321	0.497	5.2796	98.5	69.9	57	776.2
Q5B1B8	Threonyl-tRNA synthetase, putative (AFU_orthologue AFUA_4G13700) OS=Emericella nidulans (strain FGSC A4 / ATCC 38163 / CBS 112.46 / NRRL 194 / M139) GN=AN5662.2 PE=3 SV=1	AN5662	1.55595	2.8395	5.14842	169.8	535.7	229.7	824.7		0.9801	1.5911	3.22404	126.9	288.5	125.6	610.6
Q5B459	Uncharacterized protein OS=Emericella nidulans (strain FGSC A4 / ATCC 38163 / CBS 112.46 / NRRL 194 / M139) GN=AN4671.2 PE=4 SV=1	AN4671	1.587	3.519	1.5688	41.1	160.5	56.7	61		1.36719	1.9894	1.70716	35.4	100.6	48.9	90.2
Q5AYN9	Uncharacterized protein OS=Emericella nidulans (strain FGSC A4 / ATCC 38163 / CBS 112.46 / NRRL 194 / M139) GN=AN6591.2 PE=4 SV=1	AN6591	1.3731	2.1501	5.84484	149.8	357.9	178.8	826		0.5742	0.609	1.91285	60	52.2	34.8	171.3
C8VHI8	Nicotinate-nucleotide diphosphorylase (Eurofung) OS=Emericella nidulans (strain FGSC A4 / ATCC 38163 / CBS 112.46 / NRRL 194 / M139) GN=ANIA_03431 PE=4 SV=1	AN3431	3.6018	11.0034	4.1976	67.4	824	211.1	266.9		1.24839	2.1168	1.52157	29.1	88	36.7	66.1
Q5B6I7	MICOS complex subunit mic60 OS=Emericella nidulans (strain FGSC A4 / ATCC 38163 / CBS 112.46 / NRRL 194 / M139) GN=mic60 PE=3 SV=1	AN3843	1.40875	4.8591	2.81642	62.6	338	76.7	166.3		1.78497	1.2677	3.62939	12.7	23	22.9	68.8
C8VT00	Succinyl-CoA synthetase subunit alpha, putative (AFU_orthologue AFUA_1G10830) OS=Emericella nidulans (strain FGSC A4 / ATCC 38163 / CBS 112.46 / NRRL 194 / M139) GN=ANIA_01193 PE=4 SV=1	AN1193	1.748	2.511	6.413	14.4	40.2	21.9	87.1		1.17216	0.7546	2.38788	17.9	19.3	21.2	63.8
Q5AZK2	Uncharacterized protein OS=Emericella nidulans (strain FGSC A4 / ATCC 38163 / CBS 112.46 / NRRL 194 / M139) GN=AN6278.2 PE=4 SV=1	AN6278	2.346	1.773	5.0562	99.2	195	202.3	472.9		1.12662	0.7112	2.57682	74	75.2	84.2	284.6
Q5BBW5	Phosphoribosyl diphosphate synthase isoform 4 (AFU_orthologue AFUA_4G10790) OS=Emericella nidulans (strain FGSC A4 / ATCC 38163 / CBS 112.46 / NRRL 194 / M139) GN=AN1965.2 PE=4 SV=1	AN1965	1.6675	1.197	9.3386	108.3	143.6	157	954.1		0.74943	0.3773	1.97717	159.8	86.2	120.9	471.6
Q5BF83	Hypothetical histidine biosynthesis trifunctional protein (Eurofung) OS=Emericella nidulans (strain FGSC A4 / ATCC 38163 / CBS 112.46 / NRRL 194 / M139) GN=AN0797.2 PE=3 SV=1	AN0797	2.08265	4.2804	5.37208	85.2	405.2	154.3	431.8		1.20186	0.8883	2.61166	100	126.9	121.4	389.8
Q5ATZ7	Phosphatidylinositol transfer protein sfh5 OS=Emericella nidulans (strain FGSC A4 / ATCC 38163 / CBS 112.46 / NRRL 194 / M139) GN=sfh5 PE=3 SV=1	AN8233	1.17645	2.3472	9.5347	85.2	222.2	87.2	766.4		1.0791	3.0723	12.3045	60.2	264.2	65.6	1105.6
Q5BGM4	ARP2/3 complex 34 kDa subunit , putative (AFU_orthologue AFUA_1G02670) OS=Emericella nidulans (strain FGSC A4 / ATCC 38163 / CBS 112.46 / NRRL 194 / M139) GN=AN0306.2 PE=4 SV=1	AN0306	1.9274	2.0124	9.35132	45.4	101.5	76.1	400.5		1.09593	1.0192	4.08432	28.1	40.9	31.1	171.3
C8VMF2	Oligopeptidase family protein (AFU_orthologue AFUA_8G04730) OS=Emericella nidulans (strain FGSC A4 / ATCC 38163 / CBS 112.46 / NRRL 194 / M139) GN=ANIA_10198 PE=4 SV=1	AN10198	1.2075	0.927	4.4626	35.5	36.5	37.2	149.3		0.80982	0.6552	2.68335	62.5	58.5	51.1	250.3
C8VRS3	Arp2 homolog (Eurofung) OS=Emericella nidulans (strain FGSC A4 / ATCC 38163 / CBS 112.46 / NRRL 194 / M139) GN=ANIA_00673 PE=3 SV=1	AN0673	1.3317	1.1835	5.459	51.4	67.6	59.5	264.7		0.97218	0.2779	2.51518	56.2	22.3	55.2	211
C8VEU2	Thioredoxin, putative (AFU_orthologue AFUA_6G10300) OS=Emericella nidulans (strain FGSC A4 / ATCC 38163 / CBS 112.46 / NRRL 194 / M139) GN=ANIA_08571 PE=4 SV=1	AN8571	2.1275	2.583	6.4554	17.6	50.5	32.5	107.2		1.17018	1.1004	3.36273	36.2	56.9	42.8	181.7
Q5AZQ5	Mitochondria fission 1 protein OS=Emericella nidulans (strain FGSC A4 / ATCC 38163 / CBS 112.46 / NRRL 194 / M139) GN=fis1 PE=3 SV=1	AN6225	1.472	1.746	7.2928	47.4	92.1	60.8	326.3		1.20186	1.3573	5.83637	29.4	57	35.7	256.1
Q5ARC3	Glutaminyl-tRNA synthetase (Eurofung) OS=Emericella nidulans (strain FGSC A4 / ATCC 38163 / CBS 112.46 / NRRL 194 / M139) GN=AN9157.2 PE=3 SV=1	AN9157	1.1017	3.1878	6.24128	45.4	160.8	43.5	267.3		0.74052	0.8036	2.69541	66	75.8	49.4	265.5
Q5B6D6	Putative aconitate hydratase, mitochondrial OS=Emericella nidulans (strain FGSC A4 / ATCC 38163 / CBS 112.46 / NRRL 194 / M139) GN=acoB PE=3 SV=1	AN3894	1.0396	0.5247	1.08438	550.2	320.8	497.5	562.9		0.77517	0.1715	0.32026	357.8	87.8	280	171.2
Q5BFH5	Isoleucyl-tRNA synthetase ,cytoplasmic (AFU_orthologue AFUA_1G13710) OS=Emericella nidulans (strain FGSC A4 / ATCC 38163 / CBS 112.46 / NRRL 194 / M139) GN=AN0705.2 PE=3 SV=1	AN0705	2.14245	2.7261	8.48848	79.5	240.8	148.1	636.6		1.09791	1.2852	3.55837	56	102.8	62.1	297.4
Q5ATW2	NTF2 and RRM domain protein (AFU_orthologue AFUA_5G04160) OS=Emericella nidulans (strain FGSC A4 / ATCC 38163 / CBS 112.46 / NRRL 194 / M139) GN=AN8268.2 PE=4 SV=1	AN8268	2.852	11.367	7.102	72.5	915.6	180.1	486		1.48995	0.7063	5.50874	33.3	33.6	50.1	273.8
C8VAW2	Ser/Thr protein phosphatase family (AFU_orthologue AFUA_5G08620) OS=Emericella nidulans (strain FGSC A4 / ATCC 38163 / CBS 112.46 / NRRL 194 / M139) GN=ANIA_04713 PE=4 SV=1	AN4713	1.5709	10.4625	7.74648	66.2	769.6	90.4	483.8		1.287	7.6314	6.65712	59.4	647.6	77.2	590.2
C8V782	Alpha glucosidase II, alpha subunit, putative (AFU_orthologue AFUA_5G03500) OS=Emericella nidulans (strain FGSC A4 / ATCC 38163 / CBS 112.46 / NRRL 194 / M139) GN=ANIA_11054 PE=3 SV=1	AN11054	0.46	1.116	1.6748	351.3	434.2	139	554.4		0.81774	0.2702	0.58692	38.6	14.9	31.9	33.8
Q5AQM2	Fatty acid synthase, beta subunit [Source:UniProtKB/TrEMBLAcc:P78616] OS=Emericella nidulans (strain FGSC A4 / ATCC 38163 / CBS 112.46 / NRRL 194 / M139) GN=AN9408.2 PE=4 SV=1	AN9408	2.0148	3.213	7.98074	315	1124.5	551.9	2371.6		1.46718	1.0024	3.91347	22	31.5	32.6	128.5
C8VBB7	DUF907 domain protein (AFU_orthologue AFUA_2G06100) OS=Emericella nidulans (strain FGSC A4 / ATCC 38163 / CBS 112.46 / NRRL 194 / M139) GN=ANIA_07443 PE=4 SV=1	AN7443	2.645	13.158	5.8512	51.4	751.4	118.2	283.8		1.71468	7.784	2.73025	55.7	619.4	96.5	227
Q5B8J6	T-complex protein 1 subunit gamma OS=Emericella nidulans (strain FGSC A4 / ATCC 38163 / CBS 112.46 / NRRL 194 / M139) GN=AN3134.2 PE=3 SV=1	AN3134	2.0424	3.8223	9.27924	116.3	493.9	206.5	1018.1		1.4652	1.2607	2.13328	19.6	35.3	29	62.4
Q5BB42	DnaJ domain protein Psi, putative (AFU_orthologue AFUA_5G07340) OS=Emericella nidulans (strain FGSC A4 / ATCC 38163 / CBS 112.46 / NRRL 194 / M139) GN=AN2238.2 PE=4 SV=1	AN2238	1.587	22.1661	71.7376	31.3	770.9	43.2	2118.3		1.27314	6.594	31.4913	43.3	407.9	55.7	2035.2
C8VR90	Uncharacterized protein OS=Emericella nidulans (strain FGSC A4 / ATCC 38163 / CBS 112.46 / NRRL 194 / M139) GN=ANIA_00745 PE=3 SV=1	AN0745	2.346	4.302	6.8264	30.6	146.4	62.5	197.1		1.20087	0.6545	2.49776	47.5	44.4	57.6	177.1
Q5AYV8	Mitochondrial GTPase (Mss1), putative (AFU_orthologue AFUA_6G04950) OS=Emericella nidulans (strain FGSC A4 / ATCC 38163 / CBS 112.46 / NRRL 194 / M139) GN=AN6522.2 PE=3 SV=1	AN6522	2.2839	2.9268	8.77044	106.7	347	211.9	882.8		0.96921	0.637	1.57986	284.8	259.3	278.7	671.6
C8VMU2	Serine/threonine-protein phosphatase OS=Emericella nidulans (strain FGSC A4 / ATCC 38163 / CBS 112.46 / NRRL 194 / M139) GN=ANIA_10281 PE=3 SV=1	AN10281	0.966	1.053	5.3848	38.2	44.7	31.9	194		0.57024	0.518	1.8157	38.9	28.8	22.4	105.4
C8VGI5	Nuclear serine protease HtrA2/Nma111, putative (AFU_orthologue AFUA_6G13650) OS=Emericella nidulans (strain FGSC A4 / ATCC 38163 / CBS 112.46 / NRRL 194 / M139) GN=ANIA_10673 PE=4 SV=1		1.771	5.364	5.2258	33.1	197.1	51	163.2		1.38897	0.7504	2.32557	29.3	31.4	41.1	101.7
Q5BBK0	Translation release factor eRF3, putative (AFU_orthologue AFUA_2G04820) OS=Emericella nidulans (strain FGSC A4 / ATCC 38163 / CBS 112.46 / NRRL 194 / M139) GN=AN2080.2 PE=4 SV=1	AN2080	1.61575	4.3812	7.75496	19	92.5	26.7	139		1.18305	1.5995	2.59424	99.9	228.3	119.4	386.8
Q5BFT5	NADPH--cytochrome P450 reductase OS=Emericella nidulans (strain FGSC A4 / ATCC 38163 / CBS 112.46 / NRRL 194 / M139) GN=cprA PE=3 SV=1	AN0595	1.127	1.044	4.293	45	52.2	43.9	182.3		1.32066	0.6195	1.16781	96.6	85.5	128.9	168.4
Q5ATZ6	Uncharacterized protein OS=Emericella nidulans (strain FGSC A4 / ATCC 38163 / CBS 112.46 / NRRL 194 / M139) GN=AN8234.2 PE=4 SV=1	AN8234	1.0465	4.689	7.526	17.1	89.1	15.5	121.4		2.17404	2.3415	8.52106	25.5	85.3	56	324.3
Q5BGT8	Transcription factor (Snd1/p100), putative (AFU_orthologue AFUA_5G09250) OS=Emericella nidulans (strain FGSC A4 / ATCC 38163 / CBS 112.46 / NRRL 194 / M139) GN=AN0242.2 PE=4 SV=1	AN0242	1.817	1.4859	7.41682	115.6	190.9	182.6	808.9		1.56618	1.3706	5.57105	16.5	32.3	26.1	137.2
Q5BDU3	Stomatin family protein (AFU_orthologue AFUA_1G09780) OS=Emericella nidulans (strain FGSC A4 / ATCC 38163 / CBS 112.46 / NRRL 194 / M139) GN=AN1287.2 PE=4 SV=1	AN1287	1.65025	0.9081	5.80032	10.8	10.9	15.5	59.1		1.27116	0.0273	0.07102	308.9	11.9	396.7	32.7
Q5AQL1	Alanine--tRNA ligase OS=Emericella nidulans (strain FGSC A4 / ATCC 38163 / CBS 112.46 / NRRL 194 / M139) GN=ala1 PE=3 SV=2	AN9419	1.77215	4.5585	4.89826	102.8	520.7	158.4	475		0.89298	0.9555	2.62774	60	81.9	54.1	235.3
C8VRL0	Fatty acid synthase, alpha subunit [Source:UniProtKB/TrEMBLAcc:P78615] OS=Emericella nidulans (strain FGSC A4 / ATCC 38163 / CBS 112.46 / NRRL 194 / M139) GN=ANIA_09407 PE=3 SV=1	AN9407	1.9964	3.3948	6.07168	283.1	1067.8	491.6	1621.7		0.95535	0.9072	2.70613	176.1	228.2	170	711.3
Q5BBK9	Vacuolar protein sorting-associated protein 27 OS=Emericella nidulans (strain FGSC A4 / ATCC 38163 / CBS 112.46 / NRRL 194 / M139) GN=vps27 PE=3 SV=1	AN2071	1.495	2.799	5.1304	32.5	100.9	42.2	157.2		1.56519	2.1924	3.03979	13.6	42.6	21.5	61.7
P10874	Tubulin beta-2 chain OS=Emericella nidulans (strain FGSC A4 / ATCC 38163 / CBS 112.46 / NRRL 194 / M139) GN=tubC PE=3 SV=2	AN6838	1.8216	2.8134	10.9212	120.6	377	191	1242.6		1.2672	4.8153	10.7629	48.6	334.3	62.2	780.7
Q5AUI6	A-pheromone processing metallopeptidase Ste23 (AFU_orthologue AFUA_5G02010) OS=Emericella nidulans (strain FGSC A4 / ATCC 38163 / CBS 112.46 / NRRL 194 / M139) GN=AN8044.2 PE=3 SV=1	AN8044	0.9085	1.656	3.0316	64.3	118.5	50.9	183.7		0.6831	0.4242	1.34402	161.5	97.9	111.5	323.9
C8VD84	Aldehyde dehydrogenase (NAD) family protein (Eurofung) OS=Emericella nidulans (strain FGSC A4 / ATCC 38163 / CBS 112.46 / NRRL 194 / M139) GN=ANIA_07141 PE=3 SV=1	AN7141	1.8308	3.5892	6.9854	130.3	519.6	207.4	858.7		1.08702	1.6702	5.00021	45.1	107.6	49.5	336.6
Q5BGN5	Nuclear protein localization protein 4 OS=Emericella nidulans (strain FGSC A4 / ATCC 38163 / CBS 112.46 / NRRL 194 / M139) GN=npl4 PE=3 SV=2		1.633	1.98	9.3068	26.2	57.7	37.3	229.9		1.03554	1.4266	7.58842	23.9	48.7	25	270.7
Q5B0C4	Nonsense-mediated mRNA decay protein (Nmd5), putative (AFU_orthologue AFUA_2G10010) OS=Emericella nidulans (strain FGSC A4 / ATCC 38163 / CBS 112.46 / NRRL 194 / M139) GN=AN6006.2 PE=4 SV=1	AN6006	3.128	16.56	28.1854	26	478.5	70.6	691.2		1.59687	10.9319	11.199	25.3	395.1	40.8	422.9
G5EAZ5	Uncharacterized protein OS=Emericella nidulans (strain FGSC A4 / ATCC 38163 / CBS 112.46 / NRRL 194 / M139) GN=AN5028.2 PE=4 SV=1	AN5028	1.3455	1.953	4.1022	22.1	47.9	25.8	85.5		0.99891	1.5218	3.71247	10.9	23.7	11	60.4
Q5B3V5	Proteasome regulatory particle subunit (RpnE), putative (AFU_orthologue AFUA_3G06610) OS=Emericella nidulans (strain FGSC A4 / ATCC 38163 / CBS 112.46 / NRRL 194 / M139) GN=AN4775.2 PE=4 SV=1	AN4775	1.87565	6.6861	6.57624	134.6	999.9	219.5	835.1		1.16523	1.4287	4.55667	36.2	73.9	42.6	246.2
P06531	Multifunctional tryptophan biosynthesis protein OS=Emericella nidulans (strain FGSC A4 / ATCC 38163 / CBS 112.46 / NRRL 194 / M139) GN=trpC PE=2 SV=3		1.288	3.519	3.5298	93.5	365.3	104.8	311.3		0.95337	1.0822	2.53595	16.3	25.2	15.7	61.7
C8V2U2	Eukaryotic translation initiation factor subunit eIF-4F, putative (AFU_orthologue AFUA_2G09490) OS=Emericella nidulans (strain FGSC A4 / ATCC 38163 / CBS 112.46 / NRRL 194 / M139) GN=ANIA_06060 PE=4 SV=1		3.00955	14.0157	11.5699	68.4	1065.2	179	746.6		1.19295	1.9999	6.95929	63.8	182.3	76.9	662.7
C8V9C7	ERF1_PODAN Eukaryotic peptide chain release factor subunit 1 (ERF1) (Eukaryotic release factor 1)Eukaryotic polypeptide releasing factor [Source:UniProtKB/TrEMBLAcc:Q8NJX9] OS=Emericella nidulans (strain FGSC A4 / ATCC 38163 / CBS 112.46 / NRRL 194 / M139) GN=ANIA_08853 PE=4 SV=1	AN8853	1.702	1.971	5.353	172.9	378.3	256.4	872.9		0.88803	1.0143	2.09844	311.2	450.8	279.2	974.7
Q92412	Homoaconitase, mitochondrial OS=Emericella nidulans (strain FGSC A4 / ATCC 38163 / CBS 112.46 / NRRL 194 / M139) GN=lys4 PE=3 SV=2	AN6521	1.035	2.0808	3.32204	26.9	62.2	24.2	84.3		1.35333	1.2978	2.98753	28.1	52.1	38.4	125.3
C8V4A5	Proteasome regulatory particle subunit (RpnF), putative (AFU_orthologue AFUA_1G06300) OS=Emericella nidulans (strain FGSC A4 / ATCC 38163 / CBS 112.46 / NRRL 194 / M139) GN=ANIA_10519 PE=4 SV=1	AN10519	1.426	1.737	3.3814	44.2	85.1	54.6	141		1.58301	2.4801	5.02634	24.7	87.5	39.5	185.3
Q5BEI5	RNA-binding La domain protein (AFU_orthologue AFUA_1G12590) OS=Emericella nidulans (strain FGSC A4 / ATCC 38163 / CBS 112.46 / NRRL 194 / M139) GN=AN1045.2 PE=4 SV=1	AN1045	2.3575	2.925	9.434	186.6	607.1	383.3	1660		1.2672	1.8312	10.8855	45	117.7	57.6	731.1
Q5B973	Eukaryotic translation initiation factor 3 subunit E OS=Emericella nidulans (strain FGSC A4 / ATCC 38163 / CBS 112.46 / NRRL 194 / M139) GN=int6 PE=3 SV=1	AN2907	2.1643	3.7638	3.60082	151.8	634.9	285.7	515.6		0.84051	0.6566	2.10916	88.3	82.8	75	278
Q5B0J9	ATP-dependent RNA helicase dbp2 OS=Emericella nidulans (strain FGSC A4 / ATCC 38163 / CBS 112.46 / NRRL 194 / M139) GN=dbp2 PE=3 SV=1	AN5931	1.403	0.837	3.6358	60.1	55.7	73.2	206.1		0.65934	0.2877	1.13498	255.8	105.2	170.3	433.2
Q5B6X8	Leucyl-tRNA synthetase (AFU_orthologue AFUA_6G12630) OS=Emericella nidulans (strain FGSC A4 / ATCC 38163 / CBS 112.46 / NRRL 194 / M139) GN=AN3702.2 PE=4 SV=1	AN3702	2.2172	9.8208	3.19696	12.5	136.4	24.1	37.7		1.14642	2.8308	5.54827	36.7	148.4	42.5	303.9
C8V7Z2	ATP synthase subunit alpha OS=Emericella nidulans (strain FGSC A4 / ATCC 38163 / CBS 112.46 / NRRL 194 / M139) GN=ANIA_10626 PE=3 SV=1	AN10626	0.9683	2.3418	2.07442	693.2	1803.9	583.8	1356.6		1.3068	1.5057	2.1507	322.9	694.4	426.1	1036.5
Q5B9N7	Eukaryotic translation initiation factor 3 subunit A OS=Emericella nidulans (strain FGSC A4 / ATCC 38163 / CBS 112.46 / NRRL 194 / M139) GN=tif32 PE=3 SV=2	AN2743	1.6905	4.0833	4.82088	84.6	383.8	124.4	384.8		1.06722	1.2271	0.85492	24.3	42.6	26.2	31
Q5AZM3	Protein transport protein sec31 OS=Emericella nidulans (strain FGSC A4 / ATCC 38163 / CBS 112.46 / NRRL 194 / M139) GN=sec31 PE=3 SV=2	AN6257	1.38805	2.3184	2.63834	119.1	306.8	143.7	296.4		1.25532	0.5908	1.74937	46.3	39.1	58.7	120.9
P22945	Nitrate reductase [NADPH] OS=Emericella nidulans (strain FGSC A4 / ATCC 38163 / CBS 112.46 / NRRL 194 / M139) GN=niaD PE=3 SV=1	AN1006	1.656	1.863	7.3352	10.8	22.3	15.6	74.7		1.30086	1.092	2.33428	15.9	24.8	20.9	55.4
Q5BCN0	26S proteasome regulatory subunit Rpn2, putative (AFU_orthologue AFUA_4G08480) OS=Emericella nidulans (strain FGSC A4 / ATCC 38163 / CBS 112.46 / NRRL 194 / M139) GN=AN1700.2 PE=4 SV=1	AN1700	1.9826	3.8943	9.23048	102.7	444.4	177.1	894.3		1.33551	1.9747	8.38572	137	386.5	184.8	1714.7
Q5B5Z2	Mitochondrial translation initiation factor IF-2, putative (AFU_orthologue AFUA_1G03970) OS=Emericella nidulans (strain FGSC A4 / ATCC 38163 / CBS 112.46 / NRRL 194 / M139) GN=AN4038.2 PE=4 SV=1	AN4038	1.02465	0.9477	1.6271	46.9	49.4	41.8	72		1.11375	0.4921	0.79529	77.7	54.6	87.4	92.2
C8VKS4	T-complex protein 1, epsilon subunit, putative (AFU_orthologue AFUA_6G07540) OS=Emericella nidulans (strain FGSC A4 / ATCC 38163 / CBS 112.46 / NRRL 194 / M139) GN=ANIA_01904 PE=3 SV=1	AN1904	2.0493	5.0634	6.90272	167.3	941.2	298.2	1089.4		1.34838	2.555	5.40154	17.7	64.6	24.1	142.7
Q5AVT0	SE, putative sulfite reductase beta subunit-hemoprotein,ferredoxin oxidoreductase (Eurofung) OS=Emericella nidulans (strain FGSC A4 / ATCC 38163 / CBS 112.46 / NRRL 194 / M139) GN=AN7600.2 PE=4 SV=1	AN7600	0.90045	1.827	4.12976	311	631.2	243.4	1211.8		1.09395	1.0717	2.43009	118.5	181.4	130.9	429.8
Q5AVK0	Uncharacterized protein OS=Emericella nidulans (strain FGSC A4 / ATCC 38163 / CBS 112.46 / NRRL 194 / M139) GN=AN7680.2 PE=4 SV=1	AN7680	1.33055	7.8138	12.2451	26.1	226.6	30.2	301.5		1.17711	0.7945	3.19322	11.1	12.6	13.2	52.9
C8VM83	T-complex protein 1, alpha subunit, putative (AFU_orthologue AFUA_2G16020) OS=Emericella nidulans (strain FGSC A4 / ATCC 38163 / CBS 112.46 / NRRL 194 / M139) GN=ANIA_02149 PE=3 SV=1	AN2149	1.357	2.088	4.6534	41.9	97.1	49.6	184		0.9306	1.0143	2.64851	31.6	45.8	29.7	124.9
P22944	Nitrite reductase [NAD(P)H] OS=Emericella nidulans (strain FGSC A4 / ATCC 38163 / CBS 112.46 / NRRL 194 / M139) GN=niiA PE=3 SV=2	AN1007	3.07625	4.3794	6.36106	70.4	342.6	188.3	422.5		1.32066	1.022	3.26491	61.3	89.5	81.8	298.7
Q5AZQ2	GYF domain protein (AFU_orthologue AFUA_2G13290) OS=Emericella nidulans (strain FGSC A4 / ATCC 38163 / CBS 112.46 / NRRL 194 / M139) GN=AN6228.2 PE=4 SV=1	AN6228	0.8855	1.971	2.3532	15.6	34.2	12	34.7		1.32561	2.4787	11.5622	10.9	38.6	14.6	188.1
Q5BE20	M protein repeat protein (AFU_orthologue AFUA_1G10690) OS=Emericella nidulans (strain FGSC A4 / ATCC 38163 / CBS 112.46 / NRRL 194 / M139) GN=AN1210.2 PE=4 SV=1	AN1210	0.7475	1.836	5.6074	25.6	52.1	16.5	135.3		1.26918	0.8834	5.45782	10.3	13	13.2	83.9
Q5BGS7	Topoisomerase I [Source:UniProtKB/TrEMBLAcc:Q875K2] OS=Emericella nidulans (strain FGSC A4 / ATCC 38163 / CBS 112.46 / NRRL 194 / M139) GN=AN0253.2 PE=4 SV=1	AN0253	1.9895	13.14	7.6426	17.1	249.6	29.5	123.3		1.30878	5.404	8.60213	14.3	110.4	18.9	183.6
Q5B424	Myosin II homolog (Eurofung) OS=Emericella nidulans (strain FGSC A4 / ATCC 38163 / CBS 112.46 / NRRL 194 / M139) GN=AN4706.2 PE=4 SV=1	AN4706	1.495	7.785	5.6392	34.5	298.4	44.9	183.5		1.35729	3.7898	2.7135	14	75.8	19.2	56.7
