# Supplementary material for: Altered secretion patterns and cell wall organization caused by loss of PodB function in the filamentous fungus Aspergillus nidulans
Source: Sci Rep. 2018 Jul 30;8:11433. doi: 10.1038/s41598-018-29615-z (PMC6065416; doi:10.1038/s41598-018-29615-z)
Supplement: Supplementary file 3 — Supplementary table s6 [file 41598_2018_29615_MOESM3_ESM.xlsx]

## Sheet: Sheet1
Accession	Description		Abundance Ratio: (130) / (126)	Abundance Ratio: (130) / (126) A42/A28	Abundance Ratio: (131) / (126) P28/A28	Abundance Ratio: (127) / (126) P42/A28	Abundance: F36: 126, Sample, cell wall 2, MS3 TMT, 3 hr, Karthik	Abundance: F36: 127, Sample, cell wall 2, MS3 TMT, 3 hr, Karthik	Abundance: F36: 130, Sample, cell wall 2, MS3 TMT, 3 hr, Karthik	Abundance: F36: 131, Sample, cell wall 2, MS3 TMT, 3 hr, Karthik		Abundance Ratio: (127) / (126) A42/A28	Abundance Ratio: (128) / (126) P28/A28	Abundance Ratio: (129) / (126) P42/A28	Abundance: F34: 126, Sample, cell wall 1, MS3 TMT, 3 hr, Karthik	Abundance: F34: 127, Sample, cell wall 1, MS3 TMT, 3 hr, Karthik	Abundance: F34: 128, Sample, cell wall 1, MS3 TMT, 3 hr, Karthik	Abundance: F34: 129, Sample, cell wall 1, MS3 TMT, 3 hr, Karthik
C8VN64	ATP synthase subunit beta OS=Emericella nidulans (strain FGSC A4 / ATCC 38163 / CBS 112.46 / NRRL 194 / M139) GN=ANIA_02315 PE=3 SV=1		1.93	1.93	0.637	2.513	690.9	1736.1	1333.1	440		2.243	1.124	1.038	288.8	647.8	324.7	299.7
Q5BBL8	GR78_NEUCR 78 kDa GLUCOSE-REGULATED PROTEIN HOMOLOG (GRP 78) (IMMUNOGLOBULIN HEAVY CHAIN BINDING PROTEIN HOMOLOG) (BIP) OS=Emericella nidulans (strain FGSC A4 / ATCC 38163 / CBS 112.46 / NRRL 194 / M139) GN=AN2062.2 PE=3 SV=1		1.608	1.608	0.697	10.096	273.3	2759.3	439.6	190.4		1.405	0.989	4.29	120.9	169.9	119.6	518.7
Q5ATW1	HS90_PODAN HEAT SHOCK PROTEIN 90 HOMOLOG (SUPPRESSOR OF VEGETATIVE INCOMPATIBILITY MOD-E) OS=Emericella nidulans (strain FGSC A4 / ATCC 38163 / CBS 112.46 / NRRL 194 / M139) GN=AN8269.2 PE=3 SV=1		3.997	3.997	0.506	7.878	549.2	4326.5	2195.2	278		3.412	0.971	1.265	283.6	967.7	275.4	358.7
Q5B4M9	1433_TRIHA 14-3-3 PROTEIN HOMOLOG (TH1433) OS=Emericella nidulans (strain FGSC A4 / ATCC 38163 / CBS 112.46 / NRRL 194 / M139) GN=AN4501.2 PE=3 SV=1		1.593	1.593	0.587	4.887	169.6	828.8	270.2	99.6		0.986	0.889	1	88.3	87.1	78.5	88.3
P11977	Phosphoglycerate kinase OS=Emericella nidulans (strain FGSC A4 / ATCC 38163 / CBS 112.46 / NRRL 194 / M139) GN=pgkA PE=3 SV=2		1.425	1.425	0.562	2.796	164.8	460.8	234.8	92.7		1.614	0.884	0.439	59.4	95.9	52.5	26.1
P20445	Glyceraldehyde-3-phosphate dehydrogenase OS=Emericella nidulans (strain FGSC A4 / ATCC 38163 / CBS 112.46 / NRRL 194 / M139) GN=gpdA PE=1 SV=2		1.544	1.544	0.631	3.738	283	1057.8	437	178.5		1.766	0.709	1.201	177.3	313.1	125.7	212.9
Q5AW19	1,3-beta-glucanosyltransferase OS=Emericella nidulans (strain FGSC A4 / ATCC 38163 / CBS 112.46 / NRRL 194 / M139) GN=AN7511.2 PE=3 SV=1		1.12	1.12	0.689	0.12	4486.4	538.7	5025.1	3090.7		0.658	0.838	0.062	2481.9	1634.2	2080.6	154.6
Q5AZF0	EF2_NEUCR Elongation factor 2 (EF-2) (Colonial temperature-sensitive 3) OS=Emericella nidulans (strain FGSC A4 / ATCC 38163 / CBS 112.46 / NRRL 194 / M139) GN=AN6330.2 PE=4 SV=1		1.299	1.299	0.637	1.469	385.8	566.7	501.1	245.8		0.823	0.77	0.254	362.8	298.7	279.5	92.2
Q5B2V1	Heat shock 70 kDa protein OS=Emericella nidulans (strain FGSC A4 / ATCC 38163 / CBS 112.46 / NRRL 194 / M139) GN=hsp70 PE=1 SV=1		2.619	2.619	0.728	7.056	998.1	7042.3	2614.2	726.2		2.664	1.032	1.483	529.4	1410.1	546.3	785.2
C8V4B4	Elongation factor 1-alpha OS=Emericella nidulans (strain FGSC A4 / ATCC 38163 / CBS 112.46 / NRRL 194 / M139) GN=ANIA_04218 PE=3 SV=1		1.701	1.701	0.652	1.194	1632.1	1948.7	2775.4	1064.9		0.941	0.742	0.185	1852.9	1742.7	1375.7	343
C8VSK8	1,3-beta-glucanosyltransferase OS=Emericella nidulans (strain FGSC A4 / ATCC 38163 / CBS 112.46 / NRRL 194 / M139) GN=ANIA_00558 PE=3 SV=1		0.467	0.467	0.597	0.049	2747.5	136	1282.1	1639.3		0.488	0.734	0.021	2273.2	1109.5	1669.4	48
Q5B0C0	Heat shock 70 kDa protein OS=Emericella nidulans (strain FGSC A4 / ATCC 38163 / CBS 112.46 / NRRL 194 / M139) GN=AN6010 PE=1 SV=1		2.803	2.803	0.672	10.276	197.4	2028.4	553.4	132.6		2.994	1.348	3.726	64.7	193.7	87.2	241.1
Q5B041	Heat shock protein 60 OS=Emericella nidulans (strain FGSC A4 / ATCC 38163 / CBS 112.46 / NRRL 194 / M139) GN=hsp60 PE=1 SV=1		2.881	2.881	0.661	4.688	237.5	1113.3	684.3	157.1		2.707	0.983	2.667	101.6	275	99.9	271
C8V1V3	Malate dehydrogenase OS=Emericella nidulans (strain FGSC A4 / ATCC 38163 / CBS 112.46 / NRRL 194 / M139) GN=ANIA_06717 PE=3 SV=1		2.946	2.946	0.557	7.579	136.7	1036	402.7	76.2		3.966	1.028	1.362	50	198.3	51.4	68.1
Q5AVM3	1,3-beta-glucanosyltransferase OS=Emericella nidulans (strain FGSC A4 / ATCC 38163 / CBS 112.46 / NRRL 194 / M139) GN=AN7657.2 PE=3 SV=1		0.954	0.954	1.051	0.156	3752	585.7	3577.8	3943.8		0.847	1.505	0.065	3913.6	3313.3	5891.1	252.5
C8V1N7	Elongation factor 3 (Eurofung) OS=Emericella nidulans (strain FGSC A4 / ATCC 38163 / CBS 112.46 / NRRL 194 / M139) GN=ANIA_06700 PE=3 SV=1		1.349	1.349	0.652	0.695	197	137	265.7	128.4		0.711	0.817	0.172	312.7	222.2	255.6	53.7
Q5B5U3	Uncharacterized protein OS=Emericella nidulans (strain FGSC A4 / ATCC 38163 / CBS 112.46 / NRRL 194 / M139) GN=AN4087.2 PE=3 SV=1		1.86	1.86	0.701	1.307	450.1	588.4	837	315.7		1.388	0.791	0.185	349	484.4	276.2	64.7
Q5BD29	Probable beta-glucosidase btgE OS=Emericella nidulans (strain FGSC A4 / ATCC 38163 / CBS 112.46 / NRRL 194 / M139) GN=btgE PE=1 SV=1		0.22	0.22	1.284	0.08	1709.2	136.5	375.8	2194.5		1.076	3.256	0.123	1164.6	1253.3	3791.4	143.1
Q5B706	Hypothetical PH domain protein (Eurofung) OS=Emericella nidulans (strain FGSC A4 / ATCC 38163 / CBS 112.46 / NRRL 194 / M139) GN=AN3674.2 PE=4 SV=1		1.134	1.134	0.666	2.58	117.2	302.4	132.9	78.1		1	0.832	0.662	72.2	72.2	60.1	47.8
Q5AUT0	Probable glucan endo-1,3-beta-glucosidase eglC OS=Emericella nidulans (strain FGSC A4 / ATCC 38163 / CBS 112.46 / NRRL 194 / M139) GN=eglC PE=1 SV=1		1.931	1.931	0.674	0.421	5527.8	2327.3	10676.2	3725.1		2.222	0.804	0.134	4371.9	9716.1	3516.1	586.4
C8VLB2	1,3-beta-glucanosyltransferase OS=Emericella nidulans (strain FGSC A4 / ATCC 38163 / CBS 112.46 / NRRL 194 / M139) GN=ANIA_11152 PE=3 SV=1		2.127	2.127	2.564	0.909	543.8	494.5	1156.9	1394.3		5.094	3.091	0.231	390.8	1990.8	1208	90.3
Q5AV88	Lysophospholipase OS=Emericella nidulans (strain FGSC A4 / ATCC 38163 / CBS 112.46 / NRRL 194 / M139) GN=AN7792.2 PE=3 SV=1		0.183	0.183	0.76	0.101	1919	194.2	351	1458.9		0.122	0.871	0.038	1265.4	154.7	1102.1	48
Q5B4L5	Putative transglycosidase, GH16 family (Eurofung) OS=Emericella nidulans (strain FGSC A4 / ATCC 38163 / CBS 112.46 / NRRL 194 / M139) GN=AN4515.2 PE=4 SV=1		0.43	0.43	0.477	0.085	6503.4	553.5	2796.3	3099.6		0.84	0.595	0.063	4283.9	3598.2	2549.4	270.8
C8VMQ7	ATP synthase subunit alpha OS=Emericella nidulans (strain FGSC A4 / ATCC 38163 / CBS 112.46 / NRRL 194 / M139) GN=ANIA_01523 PE=3 SV=1		1.744	1.744	0.582	1.973	515.6	1017.3	899	300.2		1.04	0.927	0.396	351.2	365.4	325.6	139.1
Q5BAP3	Uncharacterized protein OS=Emericella nidulans (strain FGSC A4 / ATCC 38163 / CBS 112.46 / NRRL 194 / M139) GN=AN2387.2 PE=4 SV=1		0.64	0.64	0.759	0.12	661.6	79.4	423.3	502.4		0.718	1.2	0.18	476.6	342.3	571.9	85.9
P20359	Actin, gamma OS=Emericella nidulans (strain FGSC A4 / ATCC 38163 / CBS 112.46 / NRRL 194 / M139) GN=acnA PE=3 SV=2		1.231	1.231	0.912	1.665	185.1	308.2	227.9	168.9		0.961	1.177	0.554	82.5	79.3	97.1	45.7
C8VUN8	Extracellular cell wall glucanase Crf1/allergen Asp F9 (AFU_orthologue AFUA_1G16190) OS=Emericella nidulans (strain FGSC A4 / ATCC 38163 / CBS 112.46 / NRRL 194 / M139) GN=ANIA_00933 PE=4 SV=1		0.273	0.273	0.497	0.108	1957	212.1	535.2	972.4		0.266	0.486	0.051	1386.5	368.9	674.2	70.6
Q5B952	Cell wall protein, putative (AFU_orthologue AFUA_3G08110) OS=Emericella nidulans (strain FGSC A4 / ATCC 38163 / CBS 112.46 / NRRL 194 / M139) GN=AN2928.2 PE=4 SV=1		1.339	1.339	0.485	0.087	2625.6	228	3515	1274.2		2.028	0.46	0.04	1493	3027.3	687.4	60.2
Q5AV48	Choline dehydrogenase, putative (AFU_orthologue AFUA_5G00630) OS=Emericella nidulans (strain FGSC A4 / ATCC 38163 / CBS 112.46 / NRRL 194 / M139) GN=AN7832.2 PE=4 SV=1		0.109	0.109	1.512	0.198	245.9	48.7	26.7	371.7		0.075	2.168	0.1	280	20.9	607.1	28
Q5AYR7	Elongation factor 1-gamma, putative (Eurofung) OS=Emericella nidulans (strain FGSC A4 / ATCC 38163 / CBS 112.46 / NRRL 194 / M139) GN=AN6563.2 PE=4 SV=1		1.062	1.062	0.59	0.656	336	220.4	356.9	198.3		1.162	0.852	0.197	241.3	280.4	205.5	47.5
Q5B4X8	Outer mitochondrial membrane protein porin (AFU_orthologue AFUA_4G06910) OS=Emericella nidulans (strain FGSC A4 / ATCC 38163 / CBS 112.46 / NRRL 194 / M139) GN=AN4402.2 PE=4 SV=1		1.187	1.187	0.545	7.742	119.1	922.1	141.4	64.9		3.987	1.016	1.218	37.7	150.3	38.3	45.9
Q5B135	Enolase OS=Emericella nidulans (strain FGSC A4 / ATCC 38163 / CBS 112.46 / NRRL 194 / M139) GN=enoA PE=1 SV=1		1.533	1.533	0.592	1.738	273.3	475.1	419.1	161.8		3.112	0.789	1.047	72.2	224.7	57	75.6
Q5BCQ5	Lysophospholipase OS=Emericella nidulans (strain FGSC A4 / ATCC 38163 / CBS 112.46 / NRRL 194 / M139) GN=AN1675.2 PE=3 SV=1		0.341	0.341	0.676	0.279	711.4	198.5	242.9	480.8		0.368	0.808	0.072	418.1	153.7	337.9	30.1
Q5BAJ5	Citrate lyase subunit (Eurofung) OS=Emericella nidulans (strain FGSC A4 / ATCC 38163 / CBS 112.46 / NRRL 194 / M139) GN=AN2435.2 PE=4 SV=1		2.169	2.169	0.49	0.996	194.6	193.9	422	95.4		1.226	0.822	0.151	190.5	233.6	156.5	28.8
Q5B5W6	ADP,ATP carrier protein (Broad) OS=Emericella nidulans (strain FGSC A4 / ATCC 38163 / CBS 112.46 / NRRL 194 / M139) GN=AN4064.2 PE=3 SV=1		2.121	2.121	0.635	1.96	131	256.7	277.8	83.2		1.146	0.698	0.252	192.5	220.7	134.4	48.6
P28346	Rodlet protein OS=Emericella nidulans (strain FGSC A4 / ATCC 38163 / CBS 112.46 / NRRL 194 / M139) GN=rodA PE=2 SV=1		0.553	0.553	0.81	42.499	172.9	7348	95.7	140.1		0.682	0.784	51.942	29.2	19.9	22.9	1516.7
Q5B4Z1	GPI-anchored cell wall organization protein Ecm33 (AFU_orthologue AFUA_4G06820) OS=Emericella nidulans (strain FGSC A4 / ATCC 38163 / CBS 112.46 / NRRL 194 / M139) GN=AN4390.2 PE=4 SV=1		2.034	2.034	0.875	0.367	5429.9	1991.8	11041.9	4750.6		1.777	0.967	0.219	5690.5	10112	5505	1245.7
Q5AUC8	Aspartic-type endopeptidase, putative (AFU_orthologue AFUA_3G01220) OS=Emericella nidulans (strain FGSC A4 / ATCC 38163 / CBS 112.46 / NRRL 194 / M139) GN=AN8102.2 PE=4 SV=1		0.078	0.078	0.625	0.044	1596.5	70.1	124	997.2		0.059	0.603	0.021	1459.7	86.2	880.1	30.3
Q5BE68	Eukaryotic translation elongation factor 1 subunit Eef1-beta, putative (AFU_orthologue AFUA_1G11190) OS=Emericella nidulans (strain FGSC A4 / ATCC 38163 / CBS 112.46 / NRRL 194 / M139) GN=AN1162.2 PE=3 SV=1		2.726	2.726	0.54	4.046	121.7	492.4	331.7	65.7		2.95	0.979	0.577	85.3	251.6	83.5	49.2
C8V8J7	Cobalamin-independent methionine synthase (EC 2.1.1.14) [Source:UniProtKB/TrEMBLAcc:Q9P444] OS=Emericella nidulans (strain FGSC A4 / ATCC 38163 / CBS 112.46 / NRRL 194 / M139) GN=ANIA_04443 PE=3 SV=1		1.549	1.549	0.636	1.893	204.3	386.8	316.4	130		1.862	0.791	0.489	91	169.4	72	44.5
Q5AWW5	Uncharacterized protein OS=Emericella nidulans (strain FGSC A4 / ATCC 38163 / CBS 112.46 / NRRL 194 / M139) GN=AN7215.2 PE=4 SV=1		0.53	0.53	0.473	35.738	648.2	23165.3	343.8	306.3		0.481	1.17	65.784	195.1	93.8	228.2	12834.4
C8VAM4	40S ribosomal protein S4 OS=Emericella nidulans (strain FGSC A4 / ATCC 38163 / CBS 112.46 / NRRL 194 / M139) GN=ANIA_04794 PE=3 SV=1		1.274	1.274	0.713	0.801	236.7	189.5	301.6	168.7		0.793	0.714	0.224	105.9	84	75.6	23.7
Q5B7C5	30 kDa heat shock protein (Broad) OS=Emericella nidulans (strain FGSC A4 / ATCC 38163 / CBS 112.46 / NRRL 194 / M139) GN=AN3555.2 PE=3 SV=1		1.619	1.619	1.06	57.648	58.3	3360.9	94.4	61.8		2.327	2.212	4.527	22.6	52.6	50	102.3
C8V0H6	Malate dehydrogenase, NAD-dependent (AFU_orthologue AFUA_6G05210) OS=Emericella nidulans (strain FGSC A4 / ATCC 38163 / CBS 112.46 / NRRL 194 / M139) GN=ANIA_06499 PE=3 SV=1		1.27	1.27	0.536	9.575	109.8	1051.3	139.5	58.9		1.008	0.774	1.734	25.2	25.4	19.5	43.7
Q5ASX5	Peptidyl-prolyl cis-trans isomerase OS=Emericella nidulans (strain FGSC A4 / ATCC 38163 / CBS 112.46 / NRRL 194 / M139) GN=AN8605.2 PE=3 SV=1		1.893	1.893	0.696	8.846	99.9	883.7	189.1	69.5		1.355	0.847	1.221	87.7	118.8	74.3	107.1
C8VTL8	Elongation factor Tu OS=Emericella nidulans (strain FGSC A4 / ATCC 38163 / CBS 112.46 / NRRL 194 / M139) GN=ANIA_01084 PE=3 SV=1		3.078	3.078	0.779	2.751	105.8	291.1	325.7	82.4		1.895	0.807	0.665	77.9	147.6	62.9	51.8
C8V8R7	Aspartic-type endopeptidase (CtsD), putative (AFU_orthologue AFUA_4G07040) OS=Emericella nidulans (strain FGSC A4 / ATCC 38163 / CBS 112.46 / NRRL 194 / M139) GN=ANIA_04422 PE=3 SV=1		0.491	0.491	0.703	0.151	704.6	106.2	346.3	495.3		0.295	0.731	0.035	449.1	132.3	328.1	15.6
C8VG03	Co-chaperone (Eurofung) OS=Emericella nidulans (strain FGSC A4 / ATCC 38163 / CBS 112.46 / NRRL 194 / M139) GN=ANIA_05602 PE=4 SV=1		2.459	2.459	0.659	11.808	37.5	442.8	92.2	24.7		1.652	0.577	2.02	25.3	41.8	14.6	51.1
G5EB30	Endochitinase A OS=Emericella nidulans (strain FGSC A4 / ATCC 38163 / CBS 112.46 / NRRL 194 / M139) GN=chiA PE=1 SV=1		0.078	0.078	2.37	0.066	281.9	18.6	22.1	668		0.045	1.489	0.032	238.8	10.7	355.5	7.7
C8VFD3	Glutamine-fructose-6-phosphate transaminase (EC 2.6.1.16) [Source:UniProtKB/TrEMBLAcc:Q5I6D3] OS=Emericella nidulans (strain FGSC A4 / ATCC 38163 / CBS 112.46 / NRRL 194 / M139) GN=ANIA_10709 PE=4 SV=1		1.622	1.622	0.485	1.52	140.3	213.2	227.5	68.1		1.202	0.7	0.543	80.3	96.5	56.2	43.6
Q5AXH7	60S ribosomal protein L13 OS=Emericella nidulans (strain FGSC A4 / ATCC 38163 / CBS 112.46 / NRRL 194 / M139) GN=AN7003.2 PE=3 SV=1		0.923	0.923	0.832	1.369	120.2	164.6	111	100		1.554	0.959	0.339	81.3	126.3	78	27.6
Q5AU54	60S ribosomal protein L4, putative (AFU_orthologue AFUA_5G03020) OS=Emericella nidulans (strain FGSC A4 / ATCC 38163 / CBS 112.46 / NRRL 194 / M139) GN=AN8176.2 PE=4 SV=1		1.049	1.049	0.886	0.489	402.3	196.7	422	356.3		1.118	0.947	0.115	410.3	458.9	388.7	47.2
Q5B7R7	Ribosomal protein S5 (AFU_orthologue AFUA_7G01460) OS=Emericella nidulans (strain FGSC A4 / ATCC 38163 / CBS 112.46 / NRRL 194 / M139) GN=AN3413.2 PE=3 SV=1		1.014	1.014	0.734	0.742	492.6	365.4	499.3	361.8		1.025	0.757	0.152	484.5	496.8	367	73.8
Q5BFD3	Mitochondrial-processing peptidase subunit beta, mitochondrial [Precursor] (Eurofung) OS=Emericella nidulans (strain FGSC A4 / ATCC 38163 / CBS 112.46 / NRRL 194 / M139) GN=AN0747.2 PE=3 SV=1		2.552	2.552	0.579	4.942	67.4	333.1	172	39		1.451	0.868	1.199	41.7	60.5	36.2	50
G5EB90	Plasma membrane ATPase OS=Emericella nidulans (strain FGSC A4 / ATCC 38163 / CBS 112.46 / NRRL 194 / M139) GN=AN4859.2 PE=3 SV=1		1.663	1.663	0.755	1.222	211.4	258.4	351.5	159.7		1.274	0.483	0.138	309	393.8	149.1	42.6
P40920	30 kDa heat shock protein OS=Emericella nidulans (strain FGSC A4 / ATCC 38163 / CBS 112.46 / NRRL 194 / M139) GN=hsp30 PE=2 SV=1		0.72	0.72	0.653	38.922	72.1	2806.3	51.9	47.1		0.692	0.729	13.639	13.3	9.2	9.7	181.4
Q5ARF0	Carboxylic ester hydrolase OS=Emericella nidulans (strain FGSC A4 / ATCC 38163 / CBS 112.46 / NRRL 194 / M139) GN=AN9130.2 PE=3 SV=1		0.945	0.945	1.924	0.915	71.5	65.4	67.6	137.6		0.778	1.841	0.202	90.8	70.6	167.2	18.3
Q5BDW7	Adenosylhomocysteinase OS=Emericella nidulans (strain FGSC A4 / ATCC 38163 / CBS 112.46 / NRRL 194 / M139) GN=AN1263.2 PE=3 SV=1		1.967	1.967	0.804	0.416	107.4	44.7	211.3	86.3		3.797	0.721	0.382	30.1	114.3	21.7	11.5
C8VG95	Cytosolic large ribosomal subunit protein L7A (AFU_orthologue AFUA_6G12990) OS=Emericella nidulans (strain FGSC A4 / ATCC 38163 / CBS 112.46 / NRRL 194 / M139) GN=ANIA_05520 PE=4 SV=1		1.37	1.37	0.692	1.086	408.1	443.2	558.9	282.3		1.47	0.798	0.436	277.2	407.4	221.3	120.8
Q5ASN8	Putative peroxiredoxin pmp20 OS=Emericella nidulans (strain FGSC A4 / ATCC 38163 / CBS 112.46 / NRRL 194 / M139) GN=AN8692 PE=1 SV=1		4.038	4.038	0.449	15.291	124.6	1905.2	503.1	56		3.401	0.666	1.737	47.9	162.9	31.9	83.2
Q5AS60	40S ribosomal protein S1 OS=Emericella nidulans (strain FGSC A4 / ATCC 38163 / CBS 112.46 / NRRL 194 / M139) GN=rps1 PE=3 SV=1		1.439	1.439	0.885	1.193	290.7	346.7	418.4	257.2		2.251	1.117	0.444	96.4	217	107.7	42.8
C8VRQ4	Transketolase OS=Emericella nidulans (strain FGSC A4 / ATCC 38163 / CBS 112.46 / NRRL 194 / M139) GN=ANIA_00688 PE=3 SV=1		1.391	1.391	0.699	1.024	78.3	80.2	108.9	54.7		1.339	0.669	0.38	24.2	32.4	16.2	9.2
Q5BAA4	Ketol-acid reductoisomerase, mitochondrial OS=Emericella nidulans (strain FGSC A4 / ATCC 38163 / CBS 112.46 / NRRL 194 / M139) GN=AN2526.2 PE=3 SV=1		1.288	1.288	0.9	1.179	105.2	124	135.5	94.7		0.713	0.995	0.291	77.3	55.1	76.9	22.5
Q5BEI3	Heat shock protein (Eurofung) OS=Emericella nidulans (strain FGSC A4 / ATCC 38163 / CBS 112.46 / NRRL 194 / M139) GN=AN1047.2 PE=3 SV=1		1.916	1.916	0.566	3.041	103.8	315.7	198.9	58.7		1.179	1	0.412	59.7	70.4	59.7	24.6
Q5BF10	Mitochondrial phosphate carrier protein (Mir1), putative (AFU_orthologue AFUA_1G15140) OS=Emericella nidulans (strain FGSC A4 / ATCC 38163 / CBS 112.46 / NRRL 194 / M139) GN=AN0870.2 PE=3 SV=1		3.655	3.655	0.944	1.197	80.8	96.7	295.3	76.3		1.235	0.755	0.344	209.2	258.3	157.9	72
Q5B948	ATP-dependent RNA helicase eIF4A OS=Emericella nidulans (strain FGSC A4 / ATCC 38163 / CBS 112.46 / NRRL 194 / M139) GN=tif1 PE=3 SV=2		2.036	2.036	0.791	1.09	140.9	153.6	286.9	111.5		1.023	0.938	0.37	89.9	92	84.3	33.3
Q5BD46	ATP synthase subunit 4, mitochondrial (Broad) OS=Emericella nidulans (strain FGSC A4 / ATCC 38163 / CBS 112.46 / NRRL 194 / M139) GN=AN1534.2 PE=4 SV=1		2.587	2.587	0.576	7.13	49.1	350.1	127	28.3		1.378	0.731	0.617	79.9	110.1	58.4	49.3
C8VG74	Purine nucleoside permease, putative (AFU_orthologue AFUA_2G00810) OS=Emericella nidulans (strain FGSC A4 / ATCC 38163 / CBS 112.46 / NRRL 194 / M139) GN=ANIA_10683 PE=3 SV=1		1.151	1.151	1.198	0.182	107.3	19.5	123.5	128.5		1.258	1.565	0.126	100.9	126.9	157.9	12.7
C8VLW1	Heat shock 70 kDa protein (Eurofung) OS=Emericella nidulans (strain FGSC A4 / ATCC 38163 / CBS 112.46 / NRRL 194 / M139) GN=ANIA_11227 PE=3 SV=1		1.312	1.312	0.967	0.865	173.9	150.5	228.2	168.1		0.921	1.317	0.226	204.7	188.5	269.5	46.2
P18819	NADP-specific glutamate dehydrogenase OS=Emericella nidulans (strain FGSC A4 / ATCC 38163 / CBS 112.46 / NRRL 194 / M139) GN=gdhA PE=3 SV=2		1.022	1.022	0.491	0.225	148.4	33.4	151.6	72.8		1.18	0.691	0.163	83.5	98.5	57.7	13.6
C8V8L0	60S ribosomal protein L22, putative (AFU_orthologue AFUA_3G12300) OS=Emericella nidulans (strain FGSC A4 / ATCC 38163 / CBS 112.46 / NRRL 194 / M139) GN=ANIA_05014 PE=4 SV=1		1.093	1.093	0.446	2.996	139.3	417.4	152.2	62.1		1.991	0.898	0.653	46.1	91.8	41.4	30.1
Q5B3S7	RS9_PODAN 40S ribosomal protein S9 (S7) OS=Emericella nidulans (strain FGSC A4 / ATCC 38163 / CBS 112.46 / NRRL 194 / M139) GN=AN4803.2 PE=3 SV=1		1.96	1.96	0.675	1.698	162.4	275.7	318.3	109.6		1.7	0.748	0.676	141.2	240	105.6	95.4
Q5BG65	40S ribosomal protein S8 OS=Emericella nidulans (strain FGSC A4 / ATCC 38163 / CBS 112.46 / NRRL 194 / M139) GN=AN0465.2 PE=3 SV=1		0.983	0.983	0.643	2.387	90.8	216.7	89.3	58.4		3.678	0.696	0.657	39.1	143.8	27.2	25.7
P23754	Histone H2B OS=Emericella nidulans (strain FGSC A4 / ATCC 38163 / CBS 112.46 / NRRL 194 / M139) GN=htbA PE=3 SV=2		1.157	1.157	0.684	11.174	83.5	933	96.6	57.1		0.873	0.69	1.108	97.4	85	67.2	107.9
C8VMS9	Carboxypeptidase OS=Emericella nidulans (strain FGSC A4 / ATCC 38163 / CBS 112.46 / NRRL 194 / M139) GN=ANIA_02237 PE=3 SV=1		2.845	2.845	0.78	0.447	139.9	62.6	398	109.1		2.81	1.372	0.169	135.6	381.1	186.1	22.9
Q5BAJ4	ACL1_NEUCR Probable ATP-citrate synthase subunit 1 (ATP-citrate (Pro-S-)-lyase 1) (Citrate cleavage enzyme subunit 1) OS=Emericella nidulans (strain FGSC A4 / ATCC 38163 / CBS 112.46 / NRRL 194 / M139) GN=AN2436.2 PE=4 SV=1		1.72	1.72	0.538	0.534	132.7	70.8	228.2	71.4		1.431	0.693	0.106	116.8	167.1	80.9	12.4
C8VLW2	Heat shock protein 70 [Source:UniProtKB/TrEMBLAcc:O42808] OS=Emericella nidulans (strain FGSC A4 / ATCC 38163 / CBS 112.46 / NRRL 194 / M139) GN=ANIA_10202 PE=3 SV=1		1.263	1.263	0.812	1.17	147	172	185.6	119.4		0.88	1.248	0.337	58.4	51.4	72.9	19.7
Q5BEL7	RL5_NEUCR 60S ribosomal protein L5 (CPR4) OS=Emericella nidulans (strain FGSC A4 / ATCC 38163 / CBS 112.46 / NRRL 194 / M139) GN=AN1013.2 PE=3 SV=1		1.492	1.492	0.754	1.226	329.8	404.4	492.1	248.6		2.294	1.041	0.561	152.1	348.9	158.3	85.3
Q5B9P6	60S acidic ribosomal protein P0 OS=Emericella nidulans (strain FGSC A4 / ATCC 38163 / CBS 112.46 / NRRL 194 / M139) GN=AN2734.2 PE=3 SV=1		1.679	1.679	0.674	1.396	132	184.3	221.6	89		0.823	0.914	0.218	103.3	85	94.4	22.5
Q5B3G4	40S ribosomal protein S7 (Eurofung) OS=Emericella nidulans (strain FGSC A4 / ATCC 38163 / CBS 112.46 / NRRL 194 / M139) GN=AN4916.2 PE=4 SV=1		1.792	1.792	0.648	2.676	82.5	220.8	147.8	53.5		1.659	0.672	0.488	38.1	63.2	25.6	18.6
Q5AWN1	Curved DNA-binding protein (42 kDa protein) (AFU_orthologue AFUA_2G16820) OS=Emericella nidulans (strain FGSC A4 / ATCC 38163 / CBS 112.46 / NRRL 194 / M139) GN=AN7299.2 PE=4 SV=1		0.952	0.952	0.639	2.217	79.2	175.6	75.4	50.6		0.548	0.787	0.233	65.7	36	51.7	15.3
Q5AYJ9	ATP synthase D chain, mitochondrial, putative (AFU_orthologue AFUA_6G03810) OS=Emericella nidulans (strain FGSC A4 / ATCC 38163 / CBS 112.46 / NRRL 194 / M139) GN=AN6631.2 PE=4 SV=1		2.484	2.484	0.688	8.898	44.2	393.3	109.8	30.4		1.044	0.917	1.575	36	37.6	33	56.7
Q5B4E7	Peptidyl-prolyl cis-trans isomerase D OS=Emericella nidulans (strain FGSC A4 / ATCC 38163 / CBS 112.46 / NRRL 194 / M139) GN=cpr6 PE=3 SV=1		3.43	3.43	0.532	9.035	54.9	496	188.3	29.2		6.216	0.803	3.554	26.9	167.2	21.6	95.6
C8V9B5	Putative nucleosome assembly protein [Source:UniProtKB/TrEMBLAcc:B1NLD1] OS=Emericella nidulans (strain FGSC A4 / ATCC 38163 / CBS 112.46 / NRRL 194 / M139) GN=ANIA_08863 PE=3 SV=1		1.698	1.698	0.775	3.018	22.2	67	37.7	17.2		1.13	0.939	1.463	46	52	43.2	67.3
Q5AU12	Thioredoxin reductase, putative (AFU_orthologue AFUA_5G03540) OS=Emericella nidulans (strain FGSC A4 / ATCC 38163 / CBS 112.46 / NRRL 194 / M139) GN=AN8218.2 PE=4 SV=1		3.295	3.295	0.583	0.544	82.1	44.7	270.5	47.9		2.77	1.079	0.194	61.7	170.9	66.6	12
Q5AQG5	60S ribosomal protein L9, putative (AFU_orthologue AFUA_1G09100) OS=Emericella nidulans (strain FGSC A4 / ATCC 38163 / CBS 112.46 / NRRL 194 / M139) GN=AN9465.2 PE=4 SV=1		2.234	2.234	0.855	0.959	181.7	174.2	406	155.3		1.815	0.695	0.209	120.2	218.2	83.5	25.1
C8VUL7	Uncharacterized protein OS=Emericella nidulans (strain FGSC A4 / ATCC 38163 / CBS 112.46 / NRRL 194 / M139) GN=ANIA_10040 PE=4 SV=1		0.619	0.619	0.784	41.291	64.5	2663.3	39.9	50.6		0.403	0.752	14.248	25.8	10.4	19.4	367.6
Q5AX21	Hypothetical tripeptidyl-peptidase (Eurofung) OS=Emericella nidulans (strain FGSC A4 / ATCC 38163 / CBS 112.46 / NRRL 194 / M139) GN=AN7159.2 PE=4 SV=1		0.877	0.877	1.188	0.082	299.5	24.7	262.8	355.7		0.903	1.817	0.097	159.1	143.6	289.1	15.4
C8VHC3	Uncharacterized protein OS=Emericella nidulans (strain FGSC A4 / ATCC 38163 / CBS 112.46 / NRRL 194 / M139) GN=ANIA_10416 PE=3 SV=1		1.102	1.102	0.859	1.671	190.1	317.6	209.4	163.3		0.753	0.715	0.169	126.8	95.5	90.6	21.4
C8VK50	UDP-glucose pyrophosphorylase (EC 2.7.7.9) [Source:UniProtKB/TrEMBLAcc:Q5I6D1] OS=Emericella nidulans (strain FGSC A4 / ATCC 38163 / CBS 112.46 / NRRL 194 / M139) GN=ANIA_09148 PE=4 SV=1		2.079	2.079	0.482	2.265	109.5	248	227.7	52.8		1.805	0.712	0.459	46.6	84.1	33.2	21.4
C8V202	60S ribosomal protein L3 [Source:UniProtKB/TrEMBLAcc:Q9UV31] OS=Emericella nidulans (strain FGSC A4 / ATCC 38163 / CBS 112.46 / NRRL 194 / M139) GN=ANIA_06202 PE=3 SV=1		0.922	0.922	0.746	0.813	158.8	129.1	146.4	118.4		0.821	0.531	0.202	76.6	62.9	40.7	15.5
Q5B0F1	40S ribosomal protein S17, putative (AFU_orthologue AFUA_2G10300) OS=Emericella nidulans (strain FGSC A4 / ATCC 38163 / CBS 112.46 / NRRL 194 / M139) GN=AN5979.2 PE=3 SV=1		0.843	0.843	1.174	3.134	55.9	175.2	47.1	65.6		0.944	0.739	0.344	37.2	35.1	27.5	12.8
C8VDC6	60S ribosomal protein L7 (AFU_orthologue AFUA_4G03880) OS=Emericella nidulans (strain FGSC A4 / ATCC 38163 / CBS 112.46 / NRRL 194 / M139) GN=ANIA_07107 PE=3 SV=1		1.238	1.238	0.76	1.42	142.2	201.9	176	108.1		1.837	0.917	0.331	41.1	75.5	37.7	13.6
Q5BC75	Uncharacterized protein OS=Emericella nidulans (strain FGSC A4 / ATCC 38163 / CBS 112.46 / NRRL 194 / M139) GN=AN1855.2 PE=4 SV=1		0.634	0.634	2.161	1.045	366	382.3	231.9	790.8		0.745	3.35	0.83	270.9	201.9	907.5	224.9
C8VT28	60S ribosomal protein L6 (AFU_orthologue AFUA_1G11130) OS=Emericella nidulans (strain FGSC A4 / ATCC 38163 / CBS 112.46 / NRRL 194 / M139) GN=ANIA_01166 PE=4 SV=1		1.455	1.455	0.692	1.727	132	228	192.1	91.3		0.916	0.723	0.286	278.1	254.7	201.1	79.4
Q5BAP5	Endo-1,3(4)-beta-glucanase xgeA OS=Emericella nidulans (strain FGSC A4 / ATCC 38163 / CBS 112.46 / NRRL 194 / M139) GN=xgeA PE=3 SV=1		0.562	0.562	0.553	0.878	42.7	37.5	24	23.6		2.051	0.517	0.803	17.8	36.5	9.2	14.3
C8V9R9	Uncharacterized protein OS=Emericella nidulans (strain FGSC A4 / ATCC 38163 / CBS 112.46 / NRRL 194 / M139) GN=ANIA_11121 PE=4 SV=1		0.116	0.116	2.177	0.685	165	113	19.1	359.2		0.09	2.335	0.753	193.7	17.5	452.3	145.8
C8V3P5	Ubiquinol-cytochrome c reductase complex core protein 2 (Eurofung) OS=Emericella nidulans (strain FGSC A4 / ATCC 38163 / CBS 112.46 / NRRL 194 / M139) GN=ANIA_08273 PE=3 SV=1		1.096	1.096	0.529	6.486	20.8	134.9	22.8	11		2.253	0.796	1.197	26.9	60.6	21.4	32.2
C8V742	Septin [Source:UniProtKB/TrEMBLAcc:Q9C1M2] OS=Emericella nidulans (strain FGSC A4 / ATCC 38163 / CBS 112.46 / NRRL 194 / M139) GN=ANIA_08182 PE=3 SV=1		2.71	2.71	0.677	1.265	86	108.8	233.1	58.2		1.509	0.707	0.295	62.1	93.7	43.9	18.3
Q5B809	Hypothetical aspartyl protease (Eurofung) OS=Emericella nidulans (strain FGSC A4 / ATCC 38163 / CBS 112.46 / NRRL 194 / M139) GN=AN3321.2 PE=4 SV=1		0.106	0.106	0.595	0.091	655.8	59.7	69.6	390.4		0.091	0.614	0.02	539.4	48.9	331.1	10.9
C8VP91	Cell wall mannoprotein MnpA [Source:UniProtKB/TrEMBLAcc:Q8TG08] (Fragment) OS=Emericella nidulans (strain FGSC A4 / ATCC 38163 / CBS 112.46 / NRRL 194 / M139) GN=ANIA_10311 PE=4 SV=1		0.356	0.356	0.062	0.569	1302.3	740.9	463	80.9		0.379	0.066	0.125	1357.2	515	89.6	170.3
P27073	40S ribosomal protein S19 OS=Emericella nidulans (strain FGSC A4 / ATCC 38163 / CBS 112.46 / NRRL 194 / M139) GN=rps19 PE=3 SV=1		2.294	2.294	0.577	6.199	37.1	230	85.1	21.4		1.599	0.638	0.724	15.2	24.3	9.7	11
C8VLE0	RfeF [Source:UniProtKB/TrEMBLAcc:Q8J174] OS=Emericella nidulans (strain FGSC A4 / ATCC 38163 / CBS 112.46 / NRRL 194 / M139) GN=ANIA_02012 PE=4 SV=1		0.898	0.898	1.006	3.768	31.5	118.7	28.3	31.7		0.285	0.797	0.992	25.6	7.3	20.4	25.4
Q5B3S8	60S ribosomal protein L21, putative (AFU_orthologue AFUA_3G06960) OS=Emericella nidulans (strain FGSC A4 / ATCC 38163 / CBS 112.46 / NRRL 194 / M139) GN=AN4802.2 PE=4 SV=1		2.189	2.189	0.936	6.403	53.4	341.9	116.9	50		1.082	0.868	0.313	38	41.1	33	11.9
Q5B5F8	60S ribosomal protein L27 OS=Emericella nidulans (strain FGSC A4 / ATCC 38163 / CBS 112.46 / NRRL 194 / M139) GN=AN4222.2 PE=3 SV=1		1.666	1.666	0.873	1.269	81.4	103.3	135.6	71.1		2.206	0.886	0.295	58.6	129.3	51.9	17.3
Q5B9A5	Uncharacterized protein OS=Emericella nidulans (strain FGSC A4 / ATCC 38163 / CBS 112.46 / NRRL 194 / M139) GN=AN2875.2 PE=4 SV=1		1.319	1.319	0.409	3.347	92.6	309.9	122.1	37.9		1.346	0.763	0.769	67.4	90.7	51.4	51.8
Q5ARI3	40S ribosomal protein S24 OS=Emericella nidulans (strain FGSC A4 / ATCC 38163 / CBS 112.46 / NRRL 194 / M139) GN=AN9097.2 PE=3 SV=1		1.676	1.676	0.924	2.169	22.5	48.8	37.7	20.8		1.016	0.896	0.745	54.8	55.7	49.1	40.8
Q5BE08	S-adenosylmethionine synthase OS=Emericella nidulans (strain FGSC A4 / ATCC 38163 / CBS 112.46 / NRRL 194 / M139) GN=AN1222.2 PE=3 SV=1		1.984	1.984	0.659	2.19	36.4	79.7	72.2	24		1.176	0.79	0.321	44.2	52	34.9	14.2
C8V3Z5	GTP-binding protein ypt1 (Broad) OS=Emericella nidulans (strain FGSC A4 / ATCC 38163 / CBS 112.46 / NRRL 194 / M139) GN=ANIA_04281 PE=3 SV=1		1.665	1.665	0.542	3.571	27.5	98.2	45.8	14.9		0.703	0.77	0.655	16.5	11.6	12.7	10.8
P52750	Spore-wall fungal hydrophobin dewA OS=Emericella nidulans (strain FGSC A4 / ATCC 38163 / CBS 112.46 / NRRL 194 / M139) GN=dewA PE=1 SV=1		1.019	1.019	0.865	21.207	41.6	882.2	42.4	36		1.023	1.085	23.322	17.7	18.1	19.2	412.8
Q5B4B4	Heat shock protein (Eurofung) OS=Emericella nidulans (strain FGSC A4 / ATCC 38163 / CBS 112.46 / NRRL 194 / M139) GN=AN4616.2 PE=3 SV=1		3.307	3.307	0.816	1.287	50.1	64.5	165.7	40.9		2	1.14	0.473	25.8	51.6	29.4	12.2
C8V1L4	Uncharacterized protein OS=Emericella nidulans (strain FGSC A4 / ATCC 38163 / CBS 112.46 / NRRL 194 / M139) GN=ANIA_06679 PE=3 SV=1		1.89	1.89	0.865	1.351	98.3	132.8	185.8	85		1.959	0.731	0.387	90.5	177.3	66.2	35
Q5AYZ3	Aspartic-type endopeptidase (OpsB), putative (AFU_orthologue AFUA_6G05350) OS=Emericella nidulans (strain FGSC A4 / ATCC 38163 / CBS 112.46 / NRRL 194 / M139) GN=AN6487.2 PE=3 SV=1		0.748	0.748	1.171	1.128	153.5	173.1	114.8	179.7		0.92	1.338	0.607	114.3	105.1	152.9	69.4
Q5ASM6	60S ribosomal protein L24a (AFU_orthologue AFUA_6G02440) OS=Emericella nidulans (strain FGSC A4 / ATCC 38163 / CBS 112.46 / NRRL 194 / M139) GN=AN8704.2 PE=4 SV=1		0.44	0.44	0.746	1.487	33.9	50.4	14.9	25.3		0.52	0.632	0.361	27.7	14.4	17.5	10
G5EAX7	Uncharacterized protein OS=Emericella nidulans (strain FGSC A4 / ATCC 38163 / CBS 112.46 / NRRL 194 / M139) GN=AN9094.2 PE=4 SV=1		1.252	1.252	0.688	1.89	33.7	63.7	42.2	23.2		0.705	0.834	0.366	32.5	22.9	27.1	11.9
Q5BG85	Ribosomal protein L15 OS=Emericella nidulans (strain FGSC A4 / ATCC 38163 / CBS 112.46 / NRRL 194 / M139) GN=AN0445.2 PE=3 SV=1		1.3	1.3	0.901	0.388	135.8	52.7	176.6	122.4		1.218	0.699	0.134	192.5	234.4	134.6	25.8
Q5AXQ9	Hsp90 binding co-chaperone (Sba1), putative (AFU_orthologue AFUA_5G13920) OS=Emericella nidulans (strain FGSC A4 / ATCC 38163 / CBS 112.46 / NRRL 194 / M139) GN=AN6921.2 PE=4 SV=1		2.184	2.184	0.369	7.684	83.1	638.5	181.5	30.7		2.273	0.795	2.252	38.5	87.5	30.6	86.7
P78617	Acid trehalase OS=Emericella nidulans (strain FGSC A4 / ATCC 38163 / CBS 112.46 / NRRL 194 / M139) GN=treA PE=3 SV=1		2.53	2.53	0.605	3.964	28.1	111.4	71.1	17		2.296	0.852	1.035	11.5	26.4	9.8	11.9
C8VUJ2	60S ribosomal protein L12 (AFU_orthologue AFUA_1G03390) OS=Emericella nidulans (strain FGSC A4 / ATCC 38163 / CBS 112.46 / NRRL 194 / M139) GN=ANIA_00262 PE=3 SV=1		1.705	1.705	1.268	1.441	26.1	37.6	44.5	33.1		1.141	0.728	0.194	89.3	101.9	65	17.3
Q9P8K9	Woronin body major protein OS=Emericella nidulans (strain FGSC A4 / ATCC 38163 / CBS 112.46 / NRRL 194 / M139) GN=hex1 PE=2 SV=1		3.119	3.119	0.565	2.44	58.9	143.7	183.7	33.3		1.972	0.663	0.844	28.8	56.8	19.1	24.3
P08157	Aldehyde dehydrogenase OS=Emericella nidulans (strain FGSC A4 / ATCC 38163 / CBS 112.46 / NRRL 194 / M139) GN=aldA PE=3 SV=2		0.662	0.662	0.903	0.792	281.2	222.7	186.1	253.9		0.273	1.74	0.13	109.8	30	191	14.3
Q5B615	Eukaryotic translation initiation factor 5A OS=Emericella nidulans (strain FGSC A4 / ATCC 38163 / CBS 112.46 / NRRL 194 / M139) GN=AN4015.2 PE=3 SV=1		2.02	2.02	0.67	0.991	127.1	126	256.7	85.1		1.308	1.033	0.43	96.1	125.7	99.3	41.3
C8VGD6	Small GTPase RanA [Source:UniProtKB/TrEMBLAcc:Q6T4V9] OS=Emericella nidulans (strain FGSC A4 / ATCC 38163 / CBS 112.46 / NRRL 194 / M139) GN=ANIA_05482 PE=4 SV=1		3.289	3.289	0.587	3.284	83.1	272.9	273.3	48.8		1.316	0.588	0.699	80.4	105.8	47.3	56.2
Q5AZ54	Uncharacterized protein OS=Emericella nidulans (strain FGSC A4 / ATCC 38163 / CBS 112.46 / NRRL 194 / M139) GN=AN6426.2 PE=4 SV=1		0.997	0.997	2.228	0.104	101.3	10.5	101	225.7		0.829	3.207	0.058	124.9	103.5	400.6	7.2
Q8TFN0	Nucleoside diphosphate kinase OS=Emericella nidulans (strain FGSC A4 / ATCC 38163 / CBS 112.46 / NRRL 194 / M139) GN=swoH PE=3 SV=1		2.853	2.853	0.59	4.046	60.5	244.8	172.6	35.7		7.072	0.832	1.202	20.8	147.1	17.3	25
C8VN66	Uncharacterized protein OS=Emericella nidulans (strain FGSC A4 / ATCC 38163 / CBS 112.46 / NRRL 194 / M139) GN=ANIA_02317 PE=4 SV=1		0.577	0.577	0.826	2.746	63.1	173.3	36.4	52.1		0.355	0.698	0.357	78.1	27.7	54.5	27.9
Q9HEY7	Superoxide dismutase [Cu-Zn] OS=Emericella nidulans (strain FGSC A4 / ATCC 38163 / CBS 112.46 / NRRL 194 / M139) GN=sodA PE=1 SV=3		0.543	0.543	0.233	6.212	144.1	895.2	78.2	33.6		0.552	0.389	0.808	83.3	46	32.4	67.3
Q5B0D4	60S acidic ribosomal protein P2/allergen Asp F 8 (AFU_orthologue AFUA_2G10100) OS=Emericella nidulans (strain FGSC A4 / ATCC 38163 / CBS 112.46 / NRRL 194 / M139) GN=AN5996.2 PE=3 SV=1		2.652	2.652	0.603	6.797	30.5	207.3	80.9	18.4		2.55	0.752	1.517	23.8	60.7	17.9	36.1
C8VFD8	Isocitrate dehydrogenase [NAD] subunit, mitochondrial OS=Emericella nidulans (strain FGSC A4 / ATCC 38163 / CBS 112.46 / NRRL 194 / M139) GN=ANIA_05790 PE=3 SV=1		2.183	2.183	0.787	2.142	40.9	87.6	89.3	32.2		0.95	1.075	0.523	28.1	26.7	30.2	14.7
Q5AYK1	Ribosomal protein L14 (AFU_orthologue AFUA_6G03830) OS=Emericella nidulans (strain FGSC A4 / ATCC 38163 / CBS 112.46 / NRRL 194 / M139) GN=AN6629.2 PE=4 SV=1		2.28	2.28	0.647	2.183	189.2	413.1	431.4	122.5		3.32	0.905	1.07	96.8	321.4	87.6	103.6
Q5BE02	60S ribosomal protein L35 (AFU_orthologue AFUA_1G10510) OS=Emericella nidulans (strain FGSC A4 / ATCC 38163 / CBS 112.46 / NRRL 194 / M139) GN=AN1228.2 PE=3 SV=1		1.335	1.335	0.573	2.034	41.2	83.8	55	23.6		1.137	0.867	0.314	84.7	96.3	73.4	26.6
Q5B161	60S acidic ribosomal protein P1 (AFU_orthologue AFUA_1G06830) OS=Emericella nidulans (strain FGSC A4 / ATCC 38163 / CBS 112.46 / NRRL 194 / M139) GN=AN5719.2 PE=3 SV=1		1.708	1.708	0.85	6.333	50.7	321.1	86.6	43.1		3.556	1.383	2.707	13.3	47.3	18.4	36
Q5BEX3	40S ribosomal protein S22 (Broad) OS=Emericella nidulans (strain FGSC A4 / ATCC 38163 / CBS 112.46 / NRRL 194 / M139) GN=AN0907.2 PE=3 SV=1		2.957	2.957	0.746	1.995	106	211.5	313.4	79.1		2.166	0.836	0.433	111.6	241.7	93.3	48.3
C8V349	40S ribosomal protein S15 (Broad) OS=Emericella nidulans (strain FGSC A4 / ATCC 38163 / CBS 112.46 / NRRL 194 / M139) GN=ANIA_05997 PE=3 SV=1		1.165	1.165	0.946	1.978	140.9	278.7	164.2	133.3		0.399	0.547	0.18	82.2	32.8	45	14.8
Q5BBW6	40S ribosomal protein S6 OS=Emericella nidulans (strain FGSC A4 / ATCC 38163 / CBS 112.46 / NRRL 194 / M139) GN=AN1964.2 PE=3 SV=1		1.357	1.357	0.861	1.021	77	78.6	104.5	66.3		2.234	0.824	0.518	22.2	49.6	18.3	11.5
C8VSF4	Obg-like ATPase 1 OS=Emericella nidulans (strain FGSC A4 / ATCC 38163 / CBS 112.46 / NRRL 194 / M139) GN=ANIA_10170 PE=3 SV=1		1.046	1.046	0.782	0.863	19.7	17	20.6	15.4		0.964	0.923	0.397	36.5	35.2	33.7	14.5
Q5BGU0	Transaldolase OS=Emericella nidulans (strain FGSC A4 / ATCC 38163 / CBS 112.46 / NRRL 194 / M139) GN=AN0240.2 PE=4 SV=1		1.603	1.603	0.473	5.27	73	384.7	117	34.5		1.137	0.674	0.729	69.4	78.9	46.8	50.6
Q5AWH6	60S ribosomal protein L32 (AFU_orthologue AFUA_2G16370) OS=Emericella nidulans (strain FGSC A4 / ATCC 38163 / CBS 112.46 / NRRL 194 / M139) GN=AN7354.2 PE=4 SV=1		1.392	1.392	0.704	1.693	80.8	136.8	112.5	56.9		2.12	0.688	0.434	34.3	72.7	23.6	14.9
C8V6S7	Peptidyl-prolyl cis-trans isomerase OS=Emericella nidulans (strain FGSC A4 / ATCC 38163 / CBS 112.46 / NRRL 194 / M139) GN=ANIA_03814 PE=3 SV=1		1.894	1.894	0.481	3.228	31.2	100.7	59.1	15		1.246	0.649	1.557	34.5	43	22.4	53.7
Q5BBL1	Cytochrome b5, putative (AFU_orthologue AFUA_2G04710) OS=Emericella nidulans (strain FGSC A4 / ATCC 38163 / CBS 112.46 / NRRL 194 / M139) GN=AN2069.2 PE=3 SV=1		2.958	2.958	0.502	6.343	45.2	286.7	133.7	22.7		3.264	0.994	2.982	33	107.7	32.8	98.4
Q5B501	Allergen Asp F7 (AFU_orthologue AFUA_4G06670) OS=Emericella nidulans (strain FGSC A4 / ATCC 38163 / CBS 112.46 / NRRL 194 / M139) GN=AN4379.2 PE=4 SV=1		0.499	0.499	0.798	0.235	224.5	52.7	112	179.2		0.497	1.192	0.088	146.1	72.6	174.2	12.8
C8V3D8	40S ribosomal protein S16 (Broad) OS=Emericella nidulans (strain FGSC A4 / ATCC 38163 / CBS 112.46 / NRRL 194 / M139) GN=ANIA_09468 PE=3 SV=1		2.426	2.426	0.8	2.533	27	68.4	65.5	21.6		2.161	0.605	0.324	52.2	112.8	31.6	16.9
Q5B2K8	40S ribosomal protein S11 (Broad) OS=Emericella nidulans (strain FGSC A4 / ATCC 38163 / CBS 112.46 / NRRL 194 / M139) GN=AN5222.2 PE=3 SV=1		2.521	2.521	0.574	1.301	200.9	261.3	506.4	115.3		1.914	0.584	0.122	124.2	237.7	72.5	15.2
Q5B820	Extracellular conserved serine-rich protein (AFU_orthologue AFUA_3G00880) OS=Emericella nidulans (strain FGSC A4 / ATCC 38163 / CBS 112.46 / NRRL 194 / M139) GN=AN3310.2 PE=4 SV=1		1.253	1.253	0.4	1.868	77.8	145.3	97.5	31.1		0.681	0.614	0.689	129.4	88.1	79.4	89.1
Q5ATB9	Allergen Asp F4-like, putative (AFU_orthologue AFUA_3G00710) OS=Emericella nidulans (strain FGSC A4 / ATCC 38163 / CBS 112.46 / NRRL 194 / M139) GN=AN8461.2 PE=4 SV=1		0.375	0.375	0.372	0.053	166.8	8.9	62.5	62.1		1.033	0.509	0.264	103.5	106.9	52.7	27.3
Q92203	Adenylyl-sulfate kinase OS=Emericella nidulans (strain FGSC A4 / ATCC 38163 / CBS 112.46 / NRRL 194 / M139) GN=sD PE=3 SV=2		1.869	1.869	0.828	4.455	9.9	44.1	18.5	8.2		0.991	0.617	1.261	11.5	11.4	7.1	14.5
Q5AYU5	Uncharacterized protein OS=Emericella nidulans (strain FGSC A4 / ATCC 38163 / CBS 112.46 / NRRL 194 / M139) GN=AN6535.2 PE=4 SV=1		0.668	0.668	0.957	0.842	25.3	21.3	16.9	24.2		0.625	1.407	1.026	34.4	21.5	48.4	35.3
Q5ASI4	Nascent polypeptide-associated complex subunit beta OS=Emericella nidulans (strain FGSC A4 / ATCC 38163 / CBS 112.46 / NRRL 194 / M139) GN=egd1 PE=3 SV=1		1.27	1.27	0.386	6.598	56	369.5	71.1	21.6		4.897	1.644	7.287	8.7	42.6	14.3	63.4
C8V6G7	60S ribosomal protein L38, putative (AFU_orthologue AFUA_4G07845) OS=Emericella nidulans (strain FGSC A4 / ATCC 38163 / CBS 112.46 / NRRL 194 / M139) GN=ANIA_11419 PE=3 SV=1		1.921	1.921	0.638	2.835	12.7	36	24.4	8.1		1.497	0.727	0.894	16.1	24.1	11.7	14.4
C8VRK6	Pyruvate dehydrogenase E1 component, beta subunit (Eurofung) OS=Emericella nidulans (strain FGSC A4 / ATCC 38163 / CBS 112.46 / NRRL 194 / M139) GN=ANIA_09403 PE=4 SV=1		1.87	1.87	0.764	1.317	12.3	16.2	23	9.4		1.641	1.16	0.704	20.6	33.8	23.9	14.5
G5EB17	Uncharacterized protein OS=Emericella nidulans (strain FGSC A4 / ATCC 38163 / CBS 112.46 / NRRL 194 / M139) GN=AN4872.2 PE=4 SV=1		1.246	1.246	1.338	9.477	45.5	431.2	56.7	60.9		0.415	1.594	2.301	22.9	9.5	36.5	52.7
P23750	Histone H4.1 OS=Emericella nidulans (strain FGSC A4 / ATCC 38163 / CBS 112.46 / NRRL 194 / M139) GN=hhfA PE=3 SV=2		1.322	1.322	1.014	13.578	88.6	1203	117.1	89.8		0.834	0.893	1.332	124.7	104	111.4	166.1
Q5B4R3	Peptidyl-prolyl cis-trans isomerase B OS=Emericella nidulans (strain FGSC A4 / ATCC 38163 / CBS 112.46 / NRRL 194 / M139) GN=cpr2 PE=3 SV=1		1.57	1.57	0.62	3.465	25.8	89.4	40.5	16		0.8	0.697	3.182	16.5	13.2	11.5	52.5
C8VUK2	ATP synthase subunit gamma OS=Emericella nidulans (strain FGSC A4 / ATCC 38163 / CBS 112.46 / NRRL 194 / M139) GN=ANIA_00252 PE=3 SV=1		2.267	2.267	0.819	5.552	27	149.9	61.2	22.1		2.099	1.147	1.351	19.1	40.1	21.9	25.8
C8VR90	Uncharacterized protein OS=Emericella nidulans (strain FGSC A4 / ATCC 38163 / CBS 112.46 / NRRL 194 / M139) GN=ANIA_00745 PE=3 SV=1		1.939	1.939	1.727	2.152	3.3	7.1	6.4	5.7		1.914	0.517	0.488	20.9	40	10.8	10.2
Q5B8G3	Nucleolar protein 58 OS=Emericella nidulans (strain FGSC A4 / ATCC 38163 / CBS 112.46 / NRRL 194 / M139) GN=nop58 PE=3 SV=1		1.103	1.103	0.772	1.162	13.6	15.8	15	10.5		0.703	0.86	0.622	17.2	12.1	14.8	10.7
G5EAU1	SPEE_NEUCR Spermidine synthase (Putrescine aminopropyltransferase) (SPDSY) OS=Emericella nidulans (strain FGSC A4 / ATCC 38163 / CBS 112.46 / NRRL 194 / M139) GN=AN0687.2 PE=3 SV=1		1.339	1.339	0.558	0.512	90.2	46.2	120.8	50.3		1.356	0.675	0.265	58.1	78.8	39.2	15.4
Q5B2N5	Endosomal cargo receptor (Erv14), putative (AFU_orthologue AFUA_6G07290) OS=Emericella nidulans (strain FGSC A4 / ATCC 38163 / CBS 112.46 / NRRL 194 / M139) GN=AN5195.2 PE=4 SV=1		2.527	2.527	0.507	1.7	15	25.5	37.9	7.6		0.793	0.505	0.382	56.6	44.9	28.6	21.6
Q5B165	40S ribosomal protein S26E (Broad) OS=Emericella nidulans (strain FGSC A4 / ATCC 38163 / CBS 112.46 / NRRL 194 / M139) GN=AN5715.2 PE=4 SV=1		1.717	1.717	0.885	0.861	116	99.9	199.2	102.7		1.891	0.749	0.21	83.3	157.5	62.4	17.5
C8V8G5	Uncharacterized protein OS=Emericella nidulans (strain FGSC A4 / ATCC 38163 / CBS 112.46 / NRRL 194 / M139) GN=ANIA_04470 PE=4 SV=1		1.994	1.994	0.748	0.968	15.5	15	30.9	11.6		1.276	0.881	0.226	68.2	87	60.1	15.4
C8V8E0	Uncharacterized protein OS=Emericella nidulans (strain FGSC A4 / ATCC 38163 / CBS 112.46 / NRRL 194 / M139) GN=ANIA_04494 PE=3 SV=1		0.872	0.872	0.769	0.552	54.5	30.1	47.5	41.9		0.721	0.786	0.361	61.7	44.5	48.5	22.3
C8V7Z2	ATP synthase subunit alpha OS=Emericella nidulans (strain FGSC A4 / ATCC 38163 / CBS 112.46 / NRRL 194 / M139) GN=ANIA_10626 PE=3 SV=1		1.951	1.951	0.51	2.618	62.8	164.4	122.5	32		1.523	0.86	0.249	55.1	83.9	47.4	13.7
G5EB39	Uncharacterized protein OS=Emericella nidulans (strain FGSC A4 / ATCC 38163 / CBS 112.46 / NRRL 194 / M139) GN=AN1394.2 PE=3 SV=1		2.383	2.383	0.453	0.602	12.8	7.7	30.5	5.8		1.084	0.793	0.363	51.2	55.5	40.6	18.6
C8V6R6	Inosine-5'-monophosphate dehydrogenase (Eurofung) OS=Emericella nidulans (strain FGSC A4 / ATCC 38163 / CBS 112.46 / NRRL 194 / M139) GN=ANIA_10476 PE=3 SV=1		1.154	1.154	0.665	0.665	22.1	14.7	25.5	14.7		0.778	0.726	0.496	23.4	18.2	17	11.6
Q5AYV8	Mitochondrial GTPase (Mss1), putative (AFU_orthologue AFUA_6G04950) OS=Emericella nidulans (strain FGSC A4 / ATCC 38163 / CBS 112.46 / NRRL 194 / M139) GN=AN6522.2 PE=3 SV=1		1.601	1.601	0.705	0.625	283.7	177.4	454.3	200		0.848	0.614	0.1	392	332.5	240.8	39.1
